# Supplementary material for: Dispersal strategies shape persistence and evolution of human gut bacteria
Source: Cell Host Microbe. 2021 Jul 14;29(7):1167–1176.e9. doi: 10.1016/j.chom.2021.05.008 (PMC8288446; doi:10.1016/j.chom.2021.05.008)
Supplement: Table S1. Phylum and genera persistence and associations, related to Figure 2 — The main association characteristics for 440 MGS are summarized at phylum and genus level. “Geographic association∗” = correlation is only shown for significant MGS. [file mmc2.xlsx]

## Sheet: SupplTab1
Phylum	Individual resilience [cases]	Individual persistence [days]	Children persistence [days]	Adult persistence [days]	Annual persistence	Family association	Vertical within-family %	Spatial association*
Cyanobacteria	1	1	1	1	1	1	NA	NA
Bacteroidota	0.961538	0.991851	0.998243	0.992221	1	0.368421	0.778781	0.255533
Euryarchaeota	0.960784	0.99462	NA	0.99462	1	1	0.5	NA
Lentisphaerae	0.944444	0.965805	NA	0.965805	1	NA	NA	NA
Desulfobacterota_A	0.921053	0.943458	1	0.943458	1	0.411458	0.546099	NA
Firmicutes_C	0.917073	0.955199	0.979981	0.981378	1	0.457143	0.75	0.102652
Firmicutes_I	0.909091	0.962102	0.858841	1	1	0	0.804348	0.225248
Verrucomicrobiota	0.895257	0.931653	0.718578	0.964073	0.96265	0.388889	0.541667	0.0310984
Proteobacteria	0.888889	0.959627	0.885987	0.998236	1	0.527778	0.516667	0.115038
Actinobacteriota	0.866667	0.938703	0.86531	0.982143	1	0.466667	0.411458	0.229311
Firmicutes_A	0.823529	0.909221	0.841436	0.917162	1	0.166667	1	0.0934636
Genus	Individual resilience [cases]	Individual persistence [days]	Children persistence [days]	Adult persistence [days]	Annual persistence	Family association	Vertical within-family %	Spatial association*
Rothia	1	1	1	NA	1	NA	NA	0.765038
Olsenella	1	1	NA	1	1	NA	NA	0.329725
Prevotella	1	1	1	1	1	0.5	1	0.39706
Prevotellamassilia	1	1	1	1	1	1	0.5	0.223923
UBA6398	1	1	NA	1	1	NA	NA	NA
C941	1	1	NA	1	1	NA	NA	0.255533
CAG-1031	1	1	NA	1	1	NA	NA	NA
RC9	1	1	1	1	1	NA	NA	0.277706
CAG-306	1	1	1	1	1	1	NA	NA
Zag111	1	1	1	1	1	NA	NA	NA
UBA7597	1	1	NA	1	1	NA	NA	NA
CAG-349	1	1	NA	1	1	NA	NA	NA
UBA1685	1	1	NA	1	1	NA	NA	NA
CAG-74;?	1	1	1	1	1	0	NA	NA
UBA7102	1	1	NA	1	1	NA	NA	NA
CAG-510	1	1	NA	1	1	NA	NA	NA
UBA4285	1	1	NA	1	1	NA	NA	NA
CAG-488	1	1	NA	1	1	NA	NA	NA
CAG-557	1	1	NA	1	1	NA	NA	0.151261
Butyricicoccus_A	1	1	NA	1	1	NA	NA	NA
CAG-390	1	1	NA	1	1	NA	NA	NA
CAG-724	1	1	NA	1	1	NA	NA	NA
CAG-841	1	1	NA	1	1	NA	NA	NA
UBA11512	1	1	NA	1	1	NA	NA	NA
UBA3818	1	1	NA	1	1	NA	NA	NA
UBA644	1	1	NA	1	1	NA	NA	NA
Anaerovoracaceae;?	1	1	NA	1	1	NA	NA	NA
Mogibacterium	1	1	NA	1	1	NA	NA	NA
Mitsuokella	1	1	NA	1	1	NA	NA	NA
Megasphaera	1	1	1	1	1	NA	NA	0.250086
CAG-536	1	1	NA	1	1	NA	NA	0.237831
Solobacterium	1	1	NA	1	1	NA	NA	0.511295
CAG-1000	1	1	NA	1	1	NA	NA	NA
CAG-460	1	1	NA	1	1	NA	NA	0.212665
CAG-533	1	1	NA	1	1	NA	NA	0.313005
CAG-762	1	1	NA	1	1	NA	NA	0.203332
CAG-594	1	1	NA	1	1	NA	NA	NA
CAG-451	1	1	NA	1	1	NA	NA	NA
CAG-611	1	1	1	1	1	NA	NA	0.170374
CAG-710	1	1	NA	1	1	NA	NA	0.257863
CAG-877	1	1	NA	1	1	NA	NA	NA
UBA3631	1	1	NA	1	1	NA	NA	NA
UBA5026	1	1	NA	1	1	NA	NA	NA
CAG-568	1	1	NA	1	1	NA	NA	NA
Victivallales;?;?	1	1	NA	1	1	NA	NA	NA
Succinivibrio	1	1	NA	1	1	NA	NA	NA
CAG-312	1	1	NA	1	1	NA	NA	NA
CAG-279	0.982456	0.991851	1	0.991265	1	1	NA	0.247933
Negativibacillus	0.98	0.991136	NA	0.991136	1	NA	NA	NA
Angelakisella	0.972222	0.990593	NA	0.990593	1	0.428571	0.25	NA
CAG-475	0.965517	0.99856	NA	0.99856	1	NA	NA	0.114832
Duodenibacillus	0.964286	0.979813	1	0.971938	1	0.75	0.5	NA
CAG-448	0.962963	0.999144	NA	0.999144	0.5	NA	NA	NA
Methanobrevibacter_A	0.960784	0.99462	NA	0.99462	1	1	0.5	NA
Desulfovibrio	0.960526	0.971729	NA	0.971729	1	0.666667	0.666667	NA
UBA7173	0.96	0.976507	0.902128	1	1	NA	NA	0.363343
CAG-307	0.956522	0.999829	NA	0.999829	1	0.333333	NA	0.366131
CAG-272;?	0.954545	0.978056	NA	0.978056	1	0	NA	NA
CAG-417	0.952381	0.999736	NA	0.999736	0.75	NA	NA	NA
Phascolarctobacterium_A	0.951807	0.954234	0.837718	0.974398	0.9853	0.333333	NA	0.0760593
Alistipes	0.951389	0.991006	0.835735	0.991006	1	0.25	0.842857	0.0939475
Tidjanibacter	0.95122	0.97817	1	0.977702	0.9737	NA	NA	NA
F23-B02	0.94898	0.990616	NA	0.990616	1	0	NA	NA
Bacteroides_F	0.944444	0.927302	NA	0.927302	1	NA	NA	0.193103
Dakarella	0.944444	0.952928	0.800971	1	1	0.5	NA	0.206952
CAG-313	0.942857	0.998969	NA	0.998969	0.9583	0.125	1	NA
CAG-177	0.941176	0.971234	NA	0.971234	1	0.553571	1	0.128166
Megamonas	0.941176	0.960865	1	0.953385	1	0.571429	NA	NA
CAG-302	0.941176	0.987738	NA	0.987738	1	0	NA	NA
Butyrivibrio_A	0.939957	0.94292	0.752798	0.951656	0.96965	NA	NA	0.0934636
CAG-1427	0.9375	0.991533	NA	0.991533	1	0.75	0.25	0.0988143
UBA737	0.9375	0.947614	NA	0.947614	1	0.5	0	NA
CAG-194	0.929825	0.959781	NA	0.959781	1	0	NA	NA
CAG-345	0.925926	0.998838	NA	0.998838	1	NA	NA	NA
Parabacteroides	0.923077	0.949561	0.904094	0.946744	1	0.380282	0.756052	0.0273068
UBA11524	0.921569	0.951042	0.649032	0.972783	0.9932	0.32	0.488372	0.0362739
UBA11471	0.921053	0.91737	NA	0.91737	1	0.5	0.3	NA
Coprobacter	0.918831	0.979976	1	0.979493	1	0.25	NA	NA
UBA10281	0.916667	0.958199	NA	0.958199	1	NA	NA	NA
QAMH01	0.916667	0.999074	NA	0.999074	1	NA	NA	0.229311
CAG-273	0.916667	0.996644	NA	0.996644	1	NA	NA	NA
Sutterella	0.914966	0.95088	0.935164	0.965654	0.9713	0.7	0.393125	NA
CAG-83	0.91411	0.956996	0.780876	0.959014	0.9915	0.0454545	0.178571	0.104257
Eubacterium_R	0.913043	0.981142	1	0.980819	1	0.25	1	NA
Bacteroides	0.911765	0.965341	0.928844	0.971312	0.9786	0.401572	0.747168	0.165099
Lawsonibacter	0.911765	0.977373	1	0.96957	1	0	NA	NA
Odoribacter	0.908072	0.954812	0.821299	0.960083	0.9915	0.4375	0.811671	0.159676
Dialister	0.906072	0.956911	0.851033	0.956911	1	1	0.75	0.0802473
Phascolarctobacterium	0.904965	0.968289	0.979981	0.966582	0.9349	0.3	0.5	NA
Bacteroidaceae;?	0.9	0.989112	NA	0.989112	1	NA	NA	NA
CAG-495	0.894444	0.985953	0.901709	0.985755	1	0.472222	1	0.0812584
Butyricimonas	0.893333	0.9722	1	0.971652	0.9853	0.25	1	NA
CAG-354	0.892857	0.921935	NA	0.921935	1	0	NA	NA
Alphaproteobacteria;?;?;?	0.891892	0.911336	1	0.898828	1	1	0.5	0.160512
Acutalibacteraceae;?	0.888889	0.967358	NA	0.967358	1	NA	NA	NA
Ruminiclostridium_C	0.888889	0.948973	1	0.948973	1	0.333333	NA	0.147612
Catenibacterium	0.888889	0.960675	1	0.959393	1	1	0.5	NA
Enterococcus_B	0.888889	0.890411	0.876448	1	1	NA	NA	NA
Lentisphaerae;?;?;?;?	0.888889	0.931611	NA	0.931611	1	NA	NA	NA
Coprococcus	0.884875	0.915577	1	0.914414	1	0.44	0.461538	NA
Ruminiclostridium_E	0.883978	0.917329	0.86332	0.919406	0.9442	0.25	1	0.0247324
Borkfalkia	0.882353	0.984412	NA	0.984412	1	NA	NA	0.110503
UBA1691	0.882353	0.976928	NA	0.976928	1	NA	NA	NA
Ruminococcus_E	0.880435	0.921629	0.492786	0.940759	0.9473	0.2	1	NA
Holdemanella	0.880342	0.961813	1	0.957777	0.9861	0.741935	0.608696	0.117352
CAG-288	0.88	0.962102	NA	0.962102	0.9412	NA	NA	NA
CAG-103	0.879518	0.929434	NA	0.929434	0.9917	0.26087	1	NA
QAND01;?	0.875	0.892344	NA	0.892344	1	NA	NA	NA
Anaerotignum	0.875	0.934897	NA	0.934897	0.984	0.125	0.125	NA
Sellimonas	0.875	0.966746	1	0.923311	0.9333	NA	NA	NA
UCG-010	0.875	0.982456	NA	0.982456	0.875	NA	NA	NA
CAG-145	0.871212	0.978584	1	0.975999	1	NA	NA	0.258093
51-20	0.870968	0.965658	NA	0.965658	1	0.555556	0.533333	NA
CAG-180	0.869919	0.93356	0.892562	0.943675	0.8717	0.181818	1	NA
Ruminococcus	0.86875	0.921435	0.929609	0.923061	0.98515	0.242647	0.65	NA
Slackia_A	0.866667	0.938703	1	0.93481	1	NA	NA	0.120205
Acidaminococcus	0.862069	0.947404	1	0.944534	1	1	NA	NA
UBA1417	0.860759	0.871813	NA	0.871813	0.9479	0.166667	1	0.0387634
Zag1	0.857143	0.914341	NA	0.914341	1	NA	NA	NA
UBA5446	0.857143	0.909519	NA	0.909519	1	NA	NA	NA
CAG-45	0.854821	0.872233	0.93031	0.869103	0.9831	0.347826	1	NA
UBA1777	0.854167	0.925232	NA	0.925232	0.9706	NA	NA	0.20515
CAG-217	0.853659	0.829015	0.700252	0.8404	0.9638	0.37931	0.299065	NA
CAG-353	0.851852	0.855408	0.652216	0.946182	1	0.333333	NA	NA
Barnesiella	0.848606	0.932294	0.771045	0.955756	0.9207	0.0816327	1	NA
Agathobacter	0.84589	0.912835	0.544111	0.943612	0.9591	0.369048	1	NA
Phil1	0.837209	0.910462	NA	0.910462	1	NA	NA	NA
Senegalimassilia	0.833333	0.989537	NA	0.989537	1	NA	NA	NA
CAG-110	0.833333	0.92691	NA	0.92691	1	0.46875	0.462441	0.290445
CAG-127	0.830769	0.900395	1	0.899729	0.9911	0.2	1	NA
Streptococcus	0.825	0.807424	0.829743	1	1	0	NA	0.223671
UBA9475	0.823529	0.938485	NA	0.938485	1	NA	NA	NA
GCA-900066995	0.820513	0.93723	0.93501	0.937574	1	0	NA	NA
Paraprevotella	0.819149	0.926971	1	0.923081	0.9872	0.5	0.307692	NA
CAG-303	0.818182	0.895958	NA	0.895958	1	NA	NA	NA
UBA11774	0.818182	0.846248	NA	0.846248	0.9333	0.444444	0.272727	NA
Lactobacillus_B	0.818182	0.916667	1	0.897727	1	NA	NA	NA
PeH17	0.816901	0.923223	NA	0.923223	0.6667	0	NA	NA
TF01-11	0.809025	0.905447	NA	0.905447	1	0.281818	1	NA
UBA7182	0.807692	0.965517	NA	0.965517	1	0.25	0	NA
CAG-115	0.806122	0.870893	0.572539	0.923463	0.9403	0.166667	0	NA
CAG-628	0.803571	0.884383	NA	0.884383	0.83335	NA	NA	NA
Eggerthellaceae;?	0.8	0.883021	0.836225	0.90036	1	0	0	NA
UBA1191	0.8	0.977273	NA	0.977273	1	0.428571	1	NA
Citrobacter	0.8	0.978355	0.977679	1	1	NA	NA	NA
CAG-314	0.797101	0.887148	NA	0.887148	0.9565	NA	NA	NA
Akkermansia	0.790514	0.863307	0.718578	0.928147	0.9253	0.388889	0.541667	0.0310984
Bilophila	0.79	0.865636	1	0.859169	0.9453	0.15625	0.425532	NA
UBA1394	0.7875	0.90284	1	0.901463	0.89585	NA	NA	0.0833686
Eubacterium	0.786576	0.884212	0.876181	0.886492	0.97885	0.205882	1	NA
CAG-95	0.781301	0.925302	NA	0.925302	0.85455	0	NA	NA
Parasutterella	0.77907	0.884477	0.885987	0.883679	0.8811	0.361111	0.615385	0.0509366
CAG-1193	0.777778	0.798117	NA	0.798117	1	NA	NA	NA
Flavonifractor	0.77451	0.859729	0.657713	0.879116	0.85965	0	NA	0.0552742
CAG-882	0.771429	0.732949	1	0.722377	0.8772	0.333333	1	NA
CAG-56	0.77	0.888529	1	0.887692	0.916	0.3125	0.625	NA
UBA9502	0.77	0.858247	0	0.861329	1	0	NA	0.137327
Faecalibacterium	0.769243	0.87054	0.817542	0.890619	0.8873	0.0851846	1	0.0317051
Lachnospira	0.768687	0.803386	0.462908	0.849881	0.8959	0.142857	0.275862	NA
Ruminococcaceae;?	0.76	0.874296	NA	0.874296	0.9524	NA	NA	NA
CAG-170	0.75806	0.890133	1	0.885609	1	0.201923	1	0.104132
Bifidobacterium	0.753571	0.882007	0.831221	0.961853	0.8678	0.418116	0.475	NA
QALS01	0.75	0.901285	1	0.901285	0.8571	NA	NA	NA
Agathobaculum	0.75	0.830292	0.90604	0.829073	0.95465	0.15	0.5	NA
Erysipelotrichales;?;?	0.75	0.879413	1	0.878813	0.8806	0.117647	1	0.0970934
Lachnospiraceae;Clostridium	0.743464	0.83231	0.977932	0.839809	0.99485	0.180556	1	NA
COE1	0.742857	0.784789	0.545347	0.835012	0.9615	NA	NA	NA
Gemmiger	0.739316	0.851332	0.690181	0.866683	0.9676	0.169492	1	0.0422856
Coprococcus_B	0.73913	0.836301	1	0.835059	0.9634	0.0555556	1	NA
ER4	0.738109	0.870239	0.979012	0.868333	0.95175	0.0914918	0.596154	NA
Dorea	0.733718	0.861074	1	0.857016	0.93745	0.0763587	1	0.0684237
Clostridium_A	0.733333	0.816642	1	0.790891	0.9444	NA	NA	NA
Intestinibacter	0.733333	0.910658	0.84792	0.935852	1	0	NA	NA
Clostridium_P	0.727273	0.679078	0.527415	1	0.5	1	0.5	NA
CAG-433	0.727273	0.88849	NA	0.88849	1	NA	NA	NA
CAG-138;?	0.724638	0.853413	0	0.860178	0.959	0	NA	0.0508193
Enterobacter	0.722222	0.642857	0.431373	1	0.9444	NA	NA	NA
Lachnospiraceae;?	0.720238	0.835333	0.368752	0.872539	0.9804	0.180767	0.449747	NA
GCA-900066575	0.714286	0.867205	NA	0.867205	1	NA	NA	NA
Veillonella_A	0.714286	0.852426	0.826878	1	0	NA	NA	NA
Serratia	0.714286	0.723684	0.618182	1	1	NA	NA	0.784166
Ruminococcus_A	0.702703	0.854258	NA	0.854258	0.8857	0.224138	0.696774	NA
Blautia	0.702381	0.814043	0.686008	0.831218	1	0.5	NA	NA
Lactobacillus	0.7	0.950505	0.947928	1	1	NA	NA	NA
Faecalicatena	0.699422	0.809717	0.816803	0.871341	0.9667	0.104727	0.627907	0.0513489
Eisenbergiella	0.69898	0.832535	0.836669	0.840137	1	0.125	1	NA
Staphylococcus	0.696078	0.798077	0.66129	1	0.9643	NA	NA	NA
CAG-41	0.69403	0.809269	0.440098	0.812634	0.9078	0.0967742	1	NA
Coprococcus_A	0.681818	0.77395	NA	0.77395	0.8603	0	NA	NA
CAG-81	0.679808	0.854133	0.795163	0.857943	0.92575	0.0344828	1	NA
CAG-727;?	0.666667	0.823956	NA	0.823956	1	NA	NA	NA
Clostridiaceae;Clostridium	0.666667	0.918736	0.911548	1	1	NA	NA	NA
CAG-590	0.666667	0.800443	NA	0.800443	1	NA	NA	NA
Hungatella	0.666667	0.777354	1	0.686986	1	NA	NA	NA
Oscillibacter	0.666667	0.841595	0.629456	0.883172	0.8944	0.103387	1	NA
UBA7057	0.666667	0.710462	NA	0.710462	1	NA	NA	NA
Ruthenibacterium	0.66557	0.81554	0.834951	0.809975	0.84775	0	NA	NA
KLE1615	0.658333	0.839488	0.425903	0.857328	0.9224	0.1	0.317919	NA
Monoglobales;?;?	0.65	0.87963	NA	0.87963	0.6667	NA	NA	NA
Fusicatenibacter	0.634146	0.791895	0.637936	0.821059	0.8903	0.181102	1	0.0395267
Tyzzerella	0.633333	0.769021	0.554394	0.939803	1	NA	NA	NA
Intestinimonas	0.631579	0.858033	0.642202	0.898125	0.75	NA	NA	NA
Blautia_A	0.619048	0.764481	0.544615	0.821802	0.9515	0.0569637	1	NA
Hungatella_A	0.619048	0.839286	NA	0.839286	0.9167	0	NA	NA
Enterococcus	0.609195	0.691157	0.552913	1	0	NA	NA	NA
Absiella	0.607143	0.782523	0.839078	0.891754	1	0	NA	NA
Roseburia	0.584475	0.752745	0.509491	0.820211	0.8259	0.166667	1	NA
Anaerostipes	0.529462	0.756356	0.642626	0.914542	0.86825	0.00689655	1	NA
Veillonella	0.522772	0.683198	0.481637	0.953273	0.8405	0	NA	0.102652
Erysipelatoclostridium	0.5	0.689724	0.587617	0.790008	1	0	NA	NA
Escherichia	0.478395	0.658369	0.507924	0.835094	0.5492	0.227848	1	0.0217451
Lactobacillus_C	0.428571	0.790223	0.374282	1	1	NA	NA	NA
Peptostreptococcaceae;?	0.363636	0.535206	0	0.539287	1	0	NA	NA
Clostridiaceae;?	0.35	0.687521	0.322388	0.82073	1	0	NA	NA
Lactococcus	0.272727	0.698582	0	0.865554	1	NA	NA	NA
Coprobacillus	0.25	0.558033	0	0.561429	1	0	NA	NA
Terrisporobacter	0	0.5	NA	0.5	1	0	NA	NA
Leuconostoc	0	0.5	0	1	1	NA	NA	NA
