# Supplementary material for: Dispersal strategies shape persistence and evolution of human gut bacteria
Source: Cell Host Microbe. 2021 Jul 14;29(7):1167–1176.e9. doi: 10.1016/j.chom.2021.05.008 (PMC8288446; doi:10.1016/j.chom.2021.05.008)
Supplement: Table S2. Strain persistence is affected by antibiotics and family sharing, related to Figure 2 — (A) Fisher’s exact test was used to test at different taxonomic levels (domain phylum, class, order, family, genus, species) if the p value of the OR between Same/Different strains was different between antibiotic and non-antibiotic treated hosts. Only for taxa with a p value < 0.05 this odds-ratio is reported. (B) Vertical (parent-child) transmission of strains is often enriched compared to horizontal (parent-parent) transmission. This was tested using a Fisher’s exact test (p value) followed by Benjamini-Hochberg multiple testing corrected. (C) Host and Family association characteristics are listed for all 440 MGS, including their taxonomic assignment. “Ncompar,” the number of witin-family pairs of hosts, where an MGS could be analysed in a family context (horizontal/vertical transmission rate, family association). [file mmc3.xlsx]

## Sheet: SupplTab2A
Strain persistence	OR.domain	OR.phylum	OR.class	OR.order	OR.family	OR.genus	OR.species	P.domain	P.phylum	P.class	P.order	P.family	P.genus	P.species	domain	phylum	class	order	family	genus	species
MB2bin45	-0.0571048	0	0	0	0.228226	0.228226	0	0.0030954	0.0687659	0.061725	0.061725	0.0453232	0.0453232	0.612262	Bacteria	Actinobacteriota	Actinobacteria	Actinomycetales	Bifidobacteriaceae	Bifidobacterium	Bifidobacterium adolescentis
MB2bin388	-0.0571048	0	0	0	0.228226	0.228226	0	0.0030954	0.0687659	0.061725	0.061725	0.0453232	0.0453232	NA	Bacteria	Actinobacteriota	Actinobacteria	Actinomycetales	Bifidobacteriaceae	Bifidobacterium	Bifidobacterium angulatum
MB2bin602	-0.0571048	0	0	0	0.228226	0.228226	0	0.0030954	0.0687659	0.061725	0.061725	0.0453232	0.0453232	1	Bacteria	Actinobacteriota	Actinobacteria	Actinomycetales	Bifidobacteriaceae	Bifidobacterium	Bifidobacterium animalis
MB2bin56	-0.0571048	0	0	0	0.228226	0.228226	0	0.0030954	0.0687659	0.061725	0.061725	0.0453232	0.0453232	0.0835472	Bacteria	Actinobacteriota	Actinobacteria	Actinomycetales	Bifidobacteriaceae	Bifidobacterium	Bifidobacterium bifidum
MB2bin71	-0.0571048	0	0	0	0.228226	0.228226	0	0.0030954	0.0687659	0.061725	0.061725	0.0453232	0.0453232	0.627937	Bacteria	Actinobacteriota	Actinobacteria	Actinomycetales	Bifidobacteriaceae	Bifidobacterium	Bifidobacterium breve
MB2bin336	-0.0571048	0	0	0	0.228226	0.228226	0	0.0030954	0.0687659	0.061725	0.061725	0.0453232	0.0453232	1	Bacteria	Actinobacteriota	Actinobacteria	Actinomycetales	Bifidobacteriaceae	Bifidobacterium	Bifidobacterium dentium
MB2bin16	-0.0571048	0	0	0	0.228226	0.228226	0.498588	0.0030954	0.0687659	0.061725	0.061725	0.0453232	0.0453232	0.00157946	Bacteria	Actinobacteriota	Actinobacteria	Actinomycetales	Bifidobacteriaceae	Bifidobacterium	Bifidobacterium longum
MB2bin550	-0.0571048	0	0	0	0.228226	0.228226	0	0.0030954	0.0687659	0.061725	0.061725	0.0453232	0.0453232	0.442301	Bacteria	Actinobacteriota	Actinobacteria	Actinomycetales	Bifidobacteriaceae	Bifidobacterium	Bifidobacterium pseudocatenulatum
MB2bin129	-0.0571048	0	0	0	-0.115311	0	0	0.0030954	0.159708	0.159708	0.159708	0.0431258	1	NA	Bacteria	Bacteroidota	Bacteroidia	Bacteroidales	Bacteroidaceae	Prevotella	?
MB2bin225	-0.0571048	0	0	0	-0.115311	0	0	0.0030954	0.159708	0.159708	0.159708	0.0431258	1	NA	Bacteria	Bacteroidota	Bacteroidia	Bacteroidales	Bacteroidaceae	Prevotella	?
MB2bin258	-0.0571048	0	0	0	-0.115311	0	0	0.0030954	0.159708	0.159708	0.159708	0.0431258	1	NA	Bacteria	Bacteroidota	Bacteroidia	Bacteroidales	Bacteroidaceae	Prevotella	?
MB2bin313	-0.0571048	0	0	0	-0.115311	0	0	0.0030954	0.159708	0.159708	0.159708	0.0431258	1	NA	Bacteria	Bacteroidota	Bacteroidia	Bacteroidales	Bacteroidaceae	Prevotella	?
MB2bin358	-0.0571048	0	0	0	-0.115311	0	0	0.0030954	0.159708	0.159708	0.159708	0.0431258	1	NA	Bacteria	Bacteroidota	Bacteroidia	Bacteroidales	Bacteroidaceae	Prevotellamassilia	?
MB2bin389	-0.0571048	0	0	0	-0.115311	0	0	0.0030954	0.159708	0.159708	0.159708	0.0431258	1	NA	Bacteria	Bacteroidota	Bacteroidia	Bacteroidales	Bacteroidaceae	Prevotella	?
MB2bin401	-0.0571048	0	0	0	-0.115311	0	0	0.0030954	0.159708	0.159708	0.159708	0.0431258	1	NA	Bacteria	Bacteroidota	Bacteroidia	Bacteroidales	Bacteroidaceae	Prevotella	?
MB2bin427	-0.0571048	0	0	0	-0.115311	0	0	0.0030954	0.159708	0.159708	0.159708	0.0431258	1	NA	Bacteria	Bacteroidota	Bacteroidia	Bacteroidales	Bacteroidaceae	Prevotellamassilia	?
MB2bin498	-0.0571048	0	0	0	-0.115311	0	0	0.0030954	0.159708	0.159708	0.159708	0.0431258	1	NA	Bacteria	Bacteroidota	Bacteroidia	Bacteroidales	Bacteroidaceae	Prevotella	?
MB2bin648	-0.0571048	0	0	0	-0.115311	0	0	0.0030954	0.159708	0.159708	0.159708	0.0431258	1	NA	Bacteria	Bacteroidota	Bacteroidia	Bacteroidales	Bacteroidaceae	Prevotella	?
MB2bin791	-0.0571048	0	0	0	-0.115311	0	0	0.0030954	0.159708	0.159708	0.159708	0.0431258	1	NA	Bacteria	Bacteroidota	Bacteroidia	Bacteroidales	Bacteroidaceae	Prevotella	?
MB2bin813	-0.0571048	0	0	0	-0.115311	0	0	0.0030954	0.159708	0.159708	0.159708	0.0431258	1	NA	Bacteria	Bacteroidota	Bacteroidia	Bacteroidales	Bacteroidaceae	UBA6398	?
MGS_2dra07627	-0.0571048	0	0	0	-0.115311	0	0	0.0030954	0.159708	0.159708	0.159708	0.0431258	1	NA	Bacteria	Bacteroidota	Bacteroidia	Bacteroidales	Bacteroidaceae	Prevotella	?
MB2bin21	-0.0571048	0	0	0	-0.115311	0	0	0.0030954	0.159708	0.159708	0.159708	0.0431258	0.121325	0.485799	Bacteria	Bacteroidota	Bacteroidia	Bacteroidales	Bacteroidaceae	Bacteroides	Bacteroides caccae
MB2bin36	-0.0571048	0	0	0	-0.115311	0	0	0.0030954	0.159708	0.159708	0.159708	0.0431258	0.121325	0.174026	Bacteria	Bacteroidota	Bacteroidia	Bacteroidales	Bacteroidaceae	Bacteroides	Bacteroides cellulosilyticus
MB2bin61	-0.0571048	0	0	0	-0.115311	0	0	0.0030954	0.159708	0.159708	0.159708	0.0431258	0.121325	1	Bacteria	Bacteroidota	Bacteroidia	Bacteroidales	Bacteroidaceae	Bacteroides	Bacteroides eggerthii
MB2bin19	-0.0571048	0	0	0	-0.115311	0	0	0.0030954	0.159708	0.159708	0.159708	0.0431258	0.121325	0.47117	Bacteria	Bacteroidota	Bacteroidia	Bacteroidales	Bacteroidaceae	Bacteroides	Bacteroides fragilis
MB2bin14	-0.0571048	0	0	0	-0.115311	0	0	0.0030954	0.159708	0.159708	0.159708	0.0431258	0.121325	0.85454	Bacteria	Bacteroidota	Bacteroidia	Bacteroidales	Bacteroidaceae	Bacteroides	Bacteroides ovatus
MB2bin68	-0.0571048	0	0	0	-0.115311	0	0	0.0030954	0.159708	0.159708	0.159708	0.0431258	0.121325	1	Bacteria	Bacteroidota	Bacteroidia	Bacteroidales	Bacteroidaceae	Bacteroides	Bacteroides plebeius
MB2bin216	-0.0571048	0	0	0	-0.115311	0	0	0.0030954	0.159708	0.159708	0.159708	0.0431258	0.121325	1	Bacteria	Bacteroidota	Bacteroidia	Bacteroidales	Bacteroidaceae	Bacteroides	Bacteroides salyersiae
MB2bin29	-0.0571048	0	0	0	-0.115311	0	0	0.0030954	0.159708	0.159708	0.159708	0.0431258	0.121325	0.201415	Bacteria	Bacteroidota	Bacteroidia	Bacteroidales	Bacteroidaceae	Bacteroides	Bacteroides stercoris
MB2bin24	-0.0571048	0	0	0	-0.115311	0	0	0.0030954	0.159708	0.159708	0.159708	0.0431258	0.121325	1	Bacteria	Bacteroidota	Bacteroidia	Bacteroidales	Bacteroidaceae	Bacteroides	Bacteroides thetaiotaomicron
MB2bin2	-0.0571048	0	0	0	-0.115311	0	0	0.0030954	0.159708	0.159708	0.159708	0.0431258	0.121325	0.438759	Bacteria	Bacteroidota	Bacteroidia	Bacteroidales	Bacteroidaceae	Bacteroides	Bacteroides uniformis
MB2bin93	-0.0571048	0	0	0	-0.115311	0	0	0.0030954	0.159708	0.159708	0.159708	0.0431258	0.121325	1	Bacteria	Bacteroidota	Bacteroidia	Bacteroidales	Bacteroidaceae	Bacteroides	Bacteroides_A coprocola
MB2bin247	-0.0571048	0	0	0	-0.115311	0	0	0.0030954	0.159708	0.159708	0.159708	0.0431258	0.121325	1	Bacteria	Bacteroidota	Bacteroidia	Bacteroidales	Bacteroidaceae	Bacteroides	Bacteroides_A coprophilus
MB2bin227	-0.0571048	0	0	0	-0.115311	0	0	0.0030954	0.159708	0.159708	0.159708	0.0431258	0.121325	1	Bacteria	Bacteroidota	Bacteroidia	Bacteroidales	Bacteroidaceae	Bacteroides	Bacteroides_A sp000432735
MB2bin1	-0.0571048	0	0	0	-0.115311	0	0	0.0030954	0.159708	0.159708	0.159708	0.0431258	0.121325	0.244588	Bacteria	Bacteroidota	Bacteroidia	Bacteroidales	Bacteroidaceae	Bacteroides	Bacteroides_B dorei
MB2bin34	-0.0571048	0	0	0	-0.115311	0	0	0.0030954	0.159708	0.159708	0.159708	0.0431258	0.121325	0.221321	Bacteria	Bacteroidota	Bacteroidia	Bacteroidales	Bacteroidaceae	Bacteroides	Bacteroides_B massiliensis
MB2bin92	-0.0571048	0	0	0	-0.115311	0	0	0.0030954	0.159708	0.159708	0.159708	0.0431258	1	1	Bacteria	Bacteroidota	Bacteroidia	Bacteroidales	Bacteroidaceae	Paraprevotella	Paraprevotella clara
MB2bin596	-0.0571048	0	0	0	-0.115311	0	0	0.0030954	0.159708	0.159708	0.159708	0.0431258	1	NA	Bacteria	Bacteroidota	Bacteroidia	Bacteroidales	Bacteroidaceae	Prevotella	Prevotella buccae
MB2bin503	-0.0571048	0	0	0	-0.115311	0	0	0.0030954	0.159708	0.159708	0.159708	0.0431258	1	1	Bacteria	Bacteroidota	Bacteroidia	Bacteroidales	Bacteroidaceae	Prevotella	Prevotella copri
MB2bin134	-0.0571048	0	0	0	-0.115311	0	0	0.0030954	0.159708	0.159708	0.159708	0.0431258	1	1	Bacteria	Bacteroidota	Bacteroidia	Bacteroidales	Bacteroidaceae	Prevotella	Prevotella sp000434975
MB2bin269	-0.0571048	0	0	0	-0.115311	0	0	0.0030954	0.159708	0.159708	0.159708	0.0431258	1	1	Bacteria	Bacteroidota	Bacteroidia	Bacteroidales	Bacteroidaceae	Prevotella	Prevotella sp000436915
MB2bin939	-0.0571048	0	0	0	-0.115311	0	0	0.0030954	0.159708	0.159708	0.159708	0.0431258	1	1	Bacteria	Bacteroidota	Bacteroidia	Bacteroidales	Bacteroidaceae	Prevotella	Prevotella sp002251385
MB2bin300	-0.0571048	0	0	0	-0.115311	0	0	0.0030954	0.159708	0.159708	0.159708	0.0431258	1	1	Bacteria	Bacteroidota	Bacteroidia	Bacteroidales	Bacteroidaceae	Prevotella	Prevotella sp002265625
MB2bin344	-0.0571048	0	0	0	-0.115311	0	0	0.0030954	0.159708	0.159708	0.159708	0.0431258	1	1	Bacteria	Bacteroidota	Bacteroidia	Bacteroidales	Bacteroidaceae	Prevotella	Prevotella sp900290275
MB2bin262	-0.0571048	0	0	0	-0.115311	0	0	0.0030954	0.159708	0.159708	0.159708	0.0431258	1	1	Bacteria	Bacteroidota	Bacteroidia	Bacteroidales	Bacteroidaceae	Prevotella	Prevotella stercorea
MB2bin966	-0.0571048	0	0	0	-0.115311	0	0	0.0030954	0.159708	0.159708	0.159708	0.0431258	1	1	Bacteria	Bacteroidota	Bacteroidia	Bacteroidales	Bacteroidaceae	Prevotellamassilia	Prevotellamassilia sp000437675
MB2bin686	-0.0571048	0	0	0	-0.115311	0	0	0.0030954	0.159708	0.159708	0.159708	0.0431258	1	1	Bacteria	Bacteroidota	Bacteroidia	Bacteroidales	Bacteroidaceae	Prevotellamassilia	Prevotellamassilia timonensis
MB2bin1026	-0.0571048	0.734303	0.734303	0.734303	0.734303	0	0	0.0030954	0.0404203	0.0404203	0.0404203	0.0404203	0.433333	NA	Bacteria	Desulfobacterota_A	Desulfovibrionia	Desulfovibrionales	Desulfovibrionaceae	Desulfovibrio	?
MB2bin161	-0.0571048	0.734303	0.734303	0.734303	0.734303	1.08729	1.08729	0.0030954	0.0404203	0.0404203	0.0404203	0.0404203	0.00755641	0.00755641	Bacteria	Desulfobacterota_A	Desulfovibrionia	Desulfovibrionales	Desulfovibrionaceae	Bilophila	Bilophila wadsworthia
MB2bin496	-0.0571048	0.734303	0.734303	0.734303	0.734303	0	0	0.0030954	0.0404203	0.0404203	0.0404203	0.0404203	0.433333	1	Bacteria	Desulfobacterota_A	Desulfovibrionia	Desulfovibrionales	Desulfovibrionaceae	Desulfovibrio	Desulfovibrio piger
MB2bin106	-0.0571048	0	0	0	-0.607375	0	0	0.0030954	0.176513	0.176513	0.0589173	0.0299423	0.549994	NA	Bacteria	Firmicutes_A	Clostridia	Christensenellales	CAG-74	UBA11524	?
MB2bin147	-0.0571048	0	0	0	-0.607375	0	0	0.0030954	0.176513	0.176513	0.0589173	0.0299423	NA	NA	Bacteria	Firmicutes_A	Clostridia	Christensenellales	CAG-74	?	?
MB2bin256	-0.0571048	0	0	0	-0.607375	0	0	0.0030954	0.176513	0.176513	0.0589173	0.0299423	NA	NA	Bacteria	Firmicutes_A	Clostridia	Christensenellales	CAG-74	?	?
MB2bin260	-0.0571048	0	0	0	-0.607375	0	0	0.0030954	0.176513	0.176513	0.0589173	0.0299423	NA	NA	Bacteria	Firmicutes_A	Clostridia	Christensenellales	CAG-74	?	?
MB2bin611	-0.0571048	0	0	0	-0.607375	0	0	0.0030954	0.176513	0.176513	0.0589173	0.0299423	NA	NA	Bacteria	Firmicutes_A	Clostridia	Christensenellales	CAG-74	?	?
MB2bin158	-0.0571048	0	0	0.0604659	0	0	0	0.0030954	0.176513	0.176513	0.0392087	0.259455	0.259455	NA	Bacteria	Firmicutes_A	Clostridia	Lachnospirales	Anaerotignaceae	Anaerotignum	?
MB2bin231	-0.0571048	0	0	0.0604659	0	0	0	0.0030954	0.176513	0.176513	0.0392087	0.259455	0.259455	NA	Bacteria	Firmicutes_A	Clostridia	Lachnospirales	Anaerotignaceae	Anaerotignum	?
MB2bin103	-0.0571048	0	0	0.0604659	0	0	0	0.0030954	0.176513	0.176513	0.0392087	0.0615607	0.200562	NA	Bacteria	Firmicutes_A	Clostridia	Lachnospirales	Lachnospiraceae	UBA11774	?
MB2bin104	-0.0571048	0	0	0.0604659	0	0	0	0.0030954	0.176513	0.176513	0.0392087	0.0615607	1	NA	Bacteria	Firmicutes_A	Clostridia	Lachnospirales	Lachnospiraceae	COE1	?
MB2bin107	-0.0571048	0	0	0.0604659	0	0	0	0.0030954	0.176513	0.176513	0.0392087	0.0615607	1	NA	Bacteria	Firmicutes_A	Clostridia	Lachnospirales	Lachnospiraceae	CAG-194	?
MB2bin11	-0.0571048	0	0	0.0604659	0	0	0	0.0030954	0.176513	0.176513	0.0392087	0.0615607	1	NA	Bacteria	Firmicutes_A	Clostridia	Lachnospirales	Lachnospiraceae	Fusicatenibacter	?
MB2bin112	-0.0571048	0	0	0.0604659	0	0	0	0.0030954	0.176513	0.176513	0.0392087	0.0615607	1	NA	Bacteria	Firmicutes_A	Clostridia	Lachnospirales	Lachnospiraceae	Butyrivibrio_A	?
MB2bin118	-0.0571048	0	0	0.0604659	0	0	0	0.0030954	0.176513	0.176513	0.0392087	0.0615607	0.530322	NA	Bacteria	Firmicutes_A	Clostridia	Lachnospirales	Lachnospiraceae	CAG-95	?
MB2bin122	-0.0571048	0	0	0.0604659	0	0	0	0.0030954	0.176513	0.176513	0.0392087	0.0615607	0.712621	NA	Bacteria	Firmicutes_A	Clostridia	Lachnospirales	Lachnospiraceae	Clostridium	?
MB2bin140	-0.0571048	0	0	0.0604659	0	0	0	0.0030954	0.176513	0.176513	0.0392087	0.0615607	0.164734	NA	Bacteria	Firmicutes_A	Clostridia	Lachnospirales	Lachnospiraceae	CAG-882	?
MB2bin144	-0.0571048	0	0	0.0604659	0	-0.250739	0	0.0030954	0.176513	0.176513	0.0392087	0.0615607	0.00825784	NA	Bacteria	Firmicutes_A	Clostridia	Lachnospirales	Lachnospiraceae	Lachnospira	?
MB2bin146	-0.0571048	0	0	0.0604659	0	0	0	0.0030954	0.176513	0.176513	0.0392087	0.0615607	1	NA	Bacteria	Firmicutes_A	Clostridia	Lachnospirales	Lachnospiraceae	TF01-11	?
MB2bin151	-0.0571048	0	0	0.0604659	0	0	0	0.0030954	0.176513	0.176513	0.0392087	0.0615607	0.223787	NA	Bacteria	Firmicutes_A	Clostridia	Lachnospirales	Lachnospiraceae	Blautia_A	?
MB2bin152	-0.0571048	0	0	0.0604659	0	0	0	0.0030954	0.176513	0.176513	0.0392087	0.0615607	NA	NA	Bacteria	Firmicutes_A	Clostridia	Lachnospirales	Lachnospiraceae	?	?
MB2bin169	-0.0571048	0	0	0.0604659	0	0	0	0.0030954	0.176513	0.176513	0.0392087	0.0615607	0.586791	NA	Bacteria	Firmicutes_A	Clostridia	Lachnospirales	Lachnospiraceae	Coprococcus_A	?
MB2bin188	-0.0571048	0	0	0.0604659	0	0	0	0.0030954	0.176513	0.176513	0.0392087	0.0615607	0.712621	NA	Bacteria	Firmicutes_A	Clostridia	Lachnospirales	Lachnospiraceae	Clostridium	?
MB2bin189	-0.0571048	0	0	0.0604659	0	0	0	0.0030954	0.176513	0.176513	0.0392087	0.0615607	NA	NA	Bacteria	Firmicutes_A	Clostridia	Lachnospirales	Lachnospiraceae	Sellimonas	?
MB2bin194	-0.0571048	0	0	0.0604659	0	0	0	0.0030954	0.176513	0.176513	0.0392087	0.0615607	0.676085	NA	Bacteria	Firmicutes_A	Clostridia	Lachnospirales	Lachnospiraceae	Agathobacter	?
MB2bin196	-0.0571048	0	0	0.0604659	0	0.264781	0	0.0030954	0.176513	0.176513	0.0392087	0.0615607	0.0486456	NA	Bacteria	Firmicutes_A	Clostridia	Lachnospirales	Lachnospiraceae	Eubacterium	?
MB2bin203	-0.0571048	0	0	0.0604659	0	0	0	0.0030954	0.176513	0.176513	0.0392087	0.0615607	0.223787	NA	Bacteria	Firmicutes_A	Clostridia	Lachnospirales	Lachnospiraceae	Blautia_A	?
MB2bin209	-0.0571048	0	0	0.0604659	0	0	0	0.0030954	0.176513	0.176513	0.0392087	0.0615607	1	NA	Bacteria	Firmicutes_A	Clostridia	Lachnospirales	Lachnospiraceae	Butyrivibrio_A	?
MB2bin220	-0.0571048	0	0	0.0604659	0	0	0	0.0030954	0.176513	0.176513	0.0392087	0.0615607	0.530322	NA	Bacteria	Firmicutes_A	Clostridia	Lachnospirales	Lachnospiraceae	CAG-95	?
MB2bin223	-0.0571048	0	0	0.0604659	0	0	0	0.0030954	0.176513	0.176513	0.0392087	0.0615607	1	NA	Bacteria	Firmicutes_A	Clostridia	Lachnospirales	Lachnospiraceae	CAG-590	?
MB2bin230	-0.0571048	0	0	0.0604659	0	0	0	0.0030954	0.176513	0.176513	0.0392087	0.0615607	0.712621	NA	Bacteria	Firmicutes_A	Clostridia	Lachnospirales	Lachnospiraceae	Clostridium	?
MB2bin233	-0.0571048	0	0	0.0604659	0	0	0	0.0030954	0.176513	0.176513	0.0392087	0.0615607	0.712621	NA	Bacteria	Firmicutes_A	Clostridia	Lachnospirales	Lachnospiraceae	Clostridium	?
MB2bin235	-0.0571048	0	0	0.0604659	0	0	0	0.0030954	0.176513	0.176513	0.0392087	0.0615607	1	NA	Bacteria	Firmicutes_A	Clostridia	Lachnospirales	Lachnospiraceae	TF01-11	?
MB2bin237	-0.0571048	0	0	0.0604659	0	0	0	0.0030954	0.176513	0.176513	0.0392087	0.0615607	0.741584	NA	Bacteria	Firmicutes_A	Clostridia	Lachnospirales	Lachnospiraceae	CAG-45	?
MB2bin238	-0.0571048	0	0	0.0604659	0	0	0	0.0030954	0.176513	0.176513	0.0392087	0.0615607	0.712621	NA	Bacteria	Firmicutes_A	Clostridia	Lachnospirales	Lachnospiraceae	Clostridium	?
MB2bin239	-0.0571048	0	0	0.0604659	0	0	0	0.0030954	0.176513	0.176513	0.0392087	0.0615607	1	NA	Bacteria	Firmicutes_A	Clostridia	Lachnospirales	Lachnospiraceae	UBA7182	?
MB2bin249	-0.0571048	0	0	0.0604659	0	0.264781	0	0.0030954	0.176513	0.176513	0.0392087	0.0615607	0.0486456	NA	Bacteria	Firmicutes_A	Clostridia	Lachnospirales	Lachnospiraceae	Eubacterium	?
MB2bin254	-0.0571048	0	0	0.0604659	0	0	0	0.0030954	0.176513	0.176513	0.0392087	0.0615607	0.113258	NA	Bacteria	Firmicutes_A	Clostridia	Lachnospirales	Lachnospiraceae	Blautia	?
MB2bin255	-0.0571048	0	0	0.0604659	0	0	0	0.0030954	0.176513	0.176513	0.0392087	0.0615607	0.676085	NA	Bacteria	Firmicutes_A	Clostridia	Lachnospirales	Lachnospiraceae	Agathobacter	?
MB2bin266	-0.0571048	0	0	0.0604659	0	0	0	0.0030954	0.176513	0.176513	0.0392087	0.0615607	0.25	NA	Bacteria	Firmicutes_A	Clostridia	Lachnospirales	Lachnospiraceae	Bacteroides_F	?
MB2bin268	-0.0571048	0	0	0.0604659	0	0	0	0.0030954	0.176513	0.176513	0.0392087	0.0615607	1	NA	Bacteria	Firmicutes_A	Clostridia	Lachnospirales	Lachnospiraceae	CAG-510	?
MB2bin273	-0.0571048	0	0	0.0604659	0	0	0	0.0030954	0.176513	0.176513	0.0392087	0.0615607	1	NA	Bacteria	Firmicutes_A	Clostridia	Lachnospirales	Lachnospiraceae	TF01-11	?
MB2bin298	-0.0571048	0	0	0.0604659	0	0	0	0.0030954	0.176513	0.176513	0.0392087	0.0615607	1	NA	Bacteria	Firmicutes_A	Clostridia	Lachnospirales	Lachnospiraceae	GCA-900066575	?
MB2bin3	-0.0571048	0	0	0.0604659	0	0	0	0.0030954	0.176513	0.176513	0.0392087	0.0615607	0.223787	NA	Bacteria	Firmicutes_A	Clostridia	Lachnospirales	Lachnospiraceae	Blautia_A	?
MB2bin307	-0.0571048	0	0	0.0604659	0	0	0	0.0030954	0.176513	0.176513	0.0392087	0.0615607	0.612616	NA	Bacteria	Firmicutes_A	Clostridia	Lachnospirales	Lachnospiraceae	UBA9502	?
MB2bin309	-0.0571048	0	0	0.0604659	0	0	0	0.0030954	0.176513	0.176513	0.0392087	0.0615607	0.387033	NA	Bacteria	Firmicutes_A	Clostridia	Lachnospirales	Lachnospiraceae	Coprococcus	?
MB2bin314	-0.0571048	0	0	0.0604659	0	0	0	0.0030954	0.176513	0.176513	0.0392087	0.0615607	0.223787	NA	Bacteria	Firmicutes_A	Clostridia	Lachnospirales	Lachnospiraceae	Blautia_A	?
MB2bin319	-0.0571048	0	0	0.0604659	0	0	0	0.0030954	0.176513	0.176513	0.0392087	0.0615607	0.488119	NA	Bacteria	Firmicutes_A	Clostridia	Lachnospirales	Lachnospiraceae	CAG-81	?
MB2bin32	-0.0571048	0	0	0.0604659	0	0.226119	0	0.0030954	0.176513	0.176513	0.0392087	0.0615607	0.0406802	NA	Bacteria	Firmicutes_A	Clostridia	Lachnospirales	Lachnospiraceae	Faecalicatena	?
MB2bin359	-0.0571048	0	0	0.0604659	0	0	0	0.0030954	0.176513	0.176513	0.0392087	0.0615607	0.113258	NA	Bacteria	Firmicutes_A	Clostridia	Lachnospirales	Lachnospiraceae	Blautia	?
MB2bin368	-0.0571048	0	0	0.0604659	0	0.264781	0	0.0030954	0.176513	0.176513	0.0392087	0.0615607	0.0486456	NA	Bacteria	Firmicutes_A	Clostridia	Lachnospirales	Lachnospiraceae	Eubacterium	?
MB2bin378	-0.0571048	0	0	0.0604659	0	0.264781	0	0.0030954	0.176513	0.176513	0.0392087	0.0615607	0.0486456	NA	Bacteria	Firmicutes_A	Clostridia	Lachnospirales	Lachnospiraceae	Eubacterium	?
MB2bin379	-0.0571048	0	0	0.0604659	0	0	0	0.0030954	0.176513	0.176513	0.0392087	0.0615607	NA	NA	Bacteria	Firmicutes_A	Clostridia	Lachnospirales	Lachnospiraceae	?	?
MB2bin4	-0.0571048	0	0	0.0604659	0	0	0	0.0030954	0.176513	0.176513	0.0392087	0.0615607	0.676085	NA	Bacteria	Firmicutes_A	Clostridia	Lachnospirales	Lachnospiraceae	Agathobacter	?
MB2bin40	-0.0571048	0	0	0.0604659	0	-0.250739	0	0.0030954	0.176513	0.176513	0.0392087	0.0615607	0.00825784	NA	Bacteria	Firmicutes_A	Clostridia	Lachnospirales	Lachnospiraceae	Lachnospira	?
MB2bin41	-0.0571048	0	0	0.0604659	0	0	0	0.0030954	0.176513	0.176513	0.0392087	0.0615607	0.223787	NA	Bacteria	Firmicutes_A	Clostridia	Lachnospirales	Lachnospiraceae	Blautia_A	?
MB2bin424	-0.0571048	0	0	0.0604659	0	0	0	0.0030954	0.176513	0.176513	0.0392087	0.0615607	1	NA	Bacteria	Firmicutes_A	Clostridia	Lachnospirales	Lachnospiraceae	Dorea	?
MB2bin439	-0.0571048	0	0	0.0604659	0	0	0	0.0030954	0.176513	0.176513	0.0392087	0.0615607	0.612616	NA	Bacteria	Firmicutes_A	Clostridia	Lachnospirales	Lachnospiraceae	UBA9502	?
MB2bin475	-0.0571048	0	0	0.0604659	0	0	0	0.0030954	0.176513	0.176513	0.0392087	0.0615607	1	NA	Bacteria	Firmicutes_A	Clostridia	Lachnospirales	Lachnospiraceae	CAG-303	?
MB2bin48	-0.0571048	0	0	0.0604659	0	0	0	0.0030954	0.176513	0.176513	0.0392087	0.0615607	0.223787	NA	Bacteria	Firmicutes_A	Clostridia	Lachnospirales	Lachnospiraceae	Blautia_A	?
MB2bin49	-0.0571048	0	0	0.0604659	0	0	0	0.0030954	0.176513	0.176513	0.0392087	0.0615607	0.338619	NA	Bacteria	Firmicutes_A	Clostridia	Lachnospirales	Lachnospiraceae	CAG-127	?
MB2bin490	-0.0571048	0	0	0.0604659	0	0	0	0.0030954	0.176513	0.176513	0.0392087	0.0615607	1	NA	Bacteria	Firmicutes_A	Clostridia	Lachnospirales	Lachnospiraceae	Tyzzerella	?
MB2bin5	-0.0571048	0	0	0.0604659	0	0	0	0.0030954	0.176513	0.176513	0.0392087	0.0615607	0.676085	NA	Bacteria	Firmicutes_A	Clostridia	Lachnospirales	Lachnospiraceae	Agathobacter	?
MB2bin518	-0.0571048	0	0	0.0604659	0	-0.250739	0	0.0030954	0.176513	0.176513	0.0392087	0.0615607	0.00825784	NA	Bacteria	Firmicutes_A	Clostridia	Lachnospirales	Lachnospiraceae	Lachnospira	?
MB2bin52	-0.0571048	0	0	0.0604659	0	0	0	0.0030954	0.176513	0.176513	0.0392087	0.0615607	0.741584	NA	Bacteria	Firmicutes_A	Clostridia	Lachnospirales	Lachnospiraceae	CAG-45	?
MB2bin54	-0.0571048	0	0	0.0604659	0	0	0	0.0030954	0.176513	0.176513	0.0392087	0.0615607	0.354727	NA	Bacteria	Firmicutes_A	Clostridia	Lachnospirales	Lachnospiraceae	Eisenbergiella	?
MB2bin55	-0.0571048	0	0	0.0604659	0	0.264781	0	0.0030954	0.176513	0.176513	0.0392087	0.0615607	0.0486456	NA	Bacteria	Firmicutes_A	Clostridia	Lachnospirales	Lachnospiraceae	Eubacterium	?
MB2bin62	-0.0571048	0	0	0.0604659	0	0.226119	0	0.0030954	0.176513	0.176513	0.0392087	0.0615607	0.0406802	NA	Bacteria	Firmicutes_A	Clostridia	Lachnospirales	Lachnospiraceae	Faecalicatena	?
MB2bin65	-0.0571048	0	0	0.0604659	0	0.226119	0	0.0030954	0.176513	0.176513	0.0392087	0.0615607	0.0406802	NA	Bacteria	Firmicutes_A	Clostridia	Lachnospirales	Lachnospiraceae	Faecalicatena	?
MB2bin669	-0.0571048	0	0	0.0604659	0	0	0	0.0030954	0.176513	0.176513	0.0392087	0.0615607	1	NA	Bacteria	Firmicutes_A	Clostridia	Lachnospirales	Lachnospiraceae	Dorea	?
MB2bin69	-0.0571048	0	0	0.0604659	0	0	0	0.0030954	0.176513	0.176513	0.0392087	0.0615607	0.352246	NA	Bacteria	Firmicutes_A	Clostridia	Lachnospirales	Lachnospiraceae	Coprococcus_B	?
MB2bin702	-0.0571048	0	0	0.0604659	0	0	0	0.0030954	0.176513	0.176513	0.0392087	0.0615607	1	NA	Bacteria	Firmicutes_A	Clostridia	Lachnospirales	Lachnospiraceae	Hungatella_A	?
MB2bin78	-0.0571048	0	0	0.0604659	0	0	0	0.0030954	0.176513	0.176513	0.0392087	0.0615607	0.488119	NA	Bacteria	Firmicutes_A	Clostridia	Lachnospirales	Lachnospiraceae	CAG-81	?
MB2bin79	-0.0571048	0	0	0.0604659	0	-0.250739	0	0.0030954	0.176513	0.176513	0.0392087	0.0615607	0.00825784	NA	Bacteria	Firmicutes_A	Clostridia	Lachnospirales	Lachnospiraceae	Lachnospira	?
MB2bin8	-0.0571048	0	0	0.0604659	0	-0.250739	0	0.0030954	0.176513	0.176513	0.0392087	0.0615607	0.00825784	NA	Bacteria	Firmicutes_A	Clostridia	Lachnospirales	Lachnospiraceae	Lachnospira	?
MB2bin80	-0.0571048	0	0	0.0604659	0	-0.250739	0	0.0030954	0.176513	0.176513	0.0392087	0.0615607	0.00825784	NA	Bacteria	Firmicutes_A	Clostridia	Lachnospirales	Lachnospiraceae	Lachnospira	?
MB2bin82	-0.0571048	0	0	0.0604659	0	0	0	0.0030954	0.176513	0.176513	0.0392087	0.0615607	0.223787	NA	Bacteria	Firmicutes_A	Clostridia	Lachnospirales	Lachnospiraceae	Blautia_A	?
MB2bin83	-0.0571048	0	0	0.0604659	0	0	0	0.0030954	0.176513	0.176513	0.0392087	0.0615607	0.715135	NA	Bacteria	Firmicutes_A	Clostridia	Lachnospirales	Lachnospiraceae	KLE1615	?
MB2bin88	-0.0571048	0	0	0.0604659	0	0	0	0.0030954	0.176513	0.176513	0.0392087	0.0615607	1	NA	Bacteria	Firmicutes_A	Clostridia	Lachnospirales	Lachnospiraceae	TF01-11	?
MB2bin91	-0.0571048	0	0	0.0604659	0	0	0	0.0030954	0.176513	0.176513	0.0392087	0.0615607	0.712621	NA	Bacteria	Firmicutes_A	Clostridia	Lachnospirales	Lachnospiraceae	Clostridium	?
MB2bin911	-0.0571048	0	0	0.0604659	0	0	0	0.0030954	0.176513	0.176513	0.0392087	0.0615607	NA	NA	Bacteria	Firmicutes_A	Clostridia	Lachnospirales	Lachnospiraceae	UBA4285	?
MB2bin94	-0.0571048	0	0	0.0604659	0	0	0	0.0030954	0.176513	0.176513	0.0392087	0.0615607	0.712621	NA	Bacteria	Firmicutes_A	Clostridia	Lachnospirales	Lachnospiraceae	Clostridium	?
MB2bin95	-0.0571048	0	0	0.0604659	0	0.77839	0	0.0030954	0.176513	0.176513	0.0392087	0.0615607	0.0492309	NA	Bacteria	Firmicutes_A	Clostridia	Lachnospirales	Lachnospiraceae	Ruminococcus_A	?
MB2bin44	-0.0571048	0	0	0.0604659	0	0.264781	0	0.0030954	0.176513	0.176513	0.0392087	0.0615607	0.0486456	NA	Bacteria	Firmicutes_A	Clostridia	Lachnospirales	Lachnospiraceae	Eubacterium	[Eubacterium] hallii
MB2bin10	-0.0571048	0	0	0.0604659	0	0.320453	0.327377	0.0030954	0.176513	0.176513	0.0392087	0.0615607	0.0227519	0.0216827	Bacteria	Firmicutes_A	Clostridia	Lachnospirales	Lachnospiraceae	Anaerostipes	Anaerostipes hadrus
MB2bin224	-0.0571048	0	0	0.0604659	0	0.320453	0	0.0030954	0.176513	0.176513	0.0392087	0.0615607	0.0227519	NA	Bacteria	Firmicutes_A	Clostridia	Lachnospirales	Lachnospiraceae	Anaerostipes	Anaerostipes sp. 3_2_56FAA
MB2bin89	-0.0571048	0	0	0.0604659	0	0	0	0.0030954	0.176513	0.176513	0.0392087	0.0615607	0.205575	0.207747	Bacteria	Firmicutes_A	Clostridia	Lachnospirales	Lachnospiraceae	CAG-56	CAG-56 sp900066615
MB2bin264	-0.0571048	0	0	0.0604659	0	0	0	0.0030954	0.176513	0.176513	0.0392087	0.0615607	0.712621	NA	Bacteria	Firmicutes_A	Clostridia	Lachnospirales	Lachnospiraceae	Clostridium	Clostridium_Q symbiosum
MB2bin33	-0.0571048	0	0	0.0604659	0	0	0	0.0030954	0.176513	0.176513	0.0392087	0.0615607	0.387033	1	Bacteria	Firmicutes_A	Clostridia	Lachnospirales	Lachnospiraceae	Coprococcus	Coprococcus eutactus
MB2bin87	-0.0571048	0	0	0.0604659	0	0	0	0.0030954	0.176513	0.176513	0.0392087	0.0615607	0.387033	1	Bacteria	Firmicutes_A	Clostridia	Lachnospirales	Lachnospiraceae	Coprococcus	Coprococcus eutactus
MB2bin84	-0.0571048	0	0	0.0604659	0	0	0	0.0030954	0.176513	0.176513	0.0392087	0.0615607	0.387033	0.126374	Bacteria	Firmicutes_A	Clostridia	Lachnospirales	Lachnospiraceae	Coprococcus	Coprococcus sp900066115
MB2bin99	-0.0571048	0	0	0.0604659	0	0	0	0.0030954	0.176513	0.176513	0.0392087	0.0615607	1	1	Bacteria	Firmicutes_A	Clostridia	Lachnospirales	Lachnospiraceae	Dorea	Dorea formicigenerans
MB2bin42	-0.0571048	0	0	0.0604659	0	0	0	0.0030954	0.176513	0.176513	0.0392087	0.0615607	1	0.147743	Bacteria	Firmicutes_A	Clostridia	Lachnospirales	Lachnospiraceae	Dorea	Dorea longicatena
MB2bin324	-0.0571048	0	0	0.0604659	0	0	0	0.0030954	0.176513	0.176513	0.0392087	0.0615607	0.354727	NA	Bacteria	Firmicutes_A	Clostridia	Lachnospirales	Lachnospiraceae	Eisenbergiella	Eisenbergiella massiliensis
MB2bin286	-0.0571048	0	0	0.0604659	0	0	0	0.0030954	0.176513	0.176513	0.0392087	0.0615607	0.354727	NA	Bacteria	Firmicutes_A	Clostridia	Lachnospirales	Lachnospiraceae	Eisenbergiella	Eisenbergiella tayi
MB2bin130	-0.0571048	0	0	0.0604659	0	0.264781	0	0.0030954	0.176513	0.176513	0.0392087	0.0615607	0.0486456	0.294872	Bacteria	Firmicutes_A	Clostridia	Lachnospirales	Lachnospiraceae	Eubacterium	Eubacterium ramulus
MB2bin97	-0.0571048	0	0	0.0604659	0	0.264781	1.08729	0.0030954	0.176513	0.176513	0.0392087	0.0615607	0.0486456	0.0259019	Bacteria	Firmicutes_A	Clostridia	Lachnospirales	Lachnospiraceae	Eubacterium	Eubacterium ventriosum
MB2bin63	-0.0571048	0	0	0.0604659	0	0.226119	0	0.0030954	0.176513	0.176513	0.0392087	0.0615607	0.0406802	0.646339	Bacteria	Firmicutes_A	Clostridia	Lachnospirales	Lachnospiraceae	Faecalicatena	Faecalicatena torques
MB2bin108	-0.0571048	0	0	0.0604659	0	0	0	0.0030954	0.176513	0.176513	0.0392087	0.0615607	0.600032	NA	Bacteria	Firmicutes_A	Clostridia	Lachnospirales	Lachnospiraceae	Hungatella	Hungatella hathewayi
MB2bin7	-0.0571048	0	0	0.0604659	0	0	0	0.0030954	0.176513	0.176513	0.0392087	0.0615607	NA	0.878397	Bacteria	Firmicutes_A	Clostridia	Lachnospirales	Lachnospiraceae	?	Lachnospiraceae bacterium GAM79
MB2bin60	-0.0571048	0	0	0.0604659	0	0.441306	0.691972	0.0030954	0.176513	0.176513	0.0392087	0.0615607	9.67586e-05	0.0317019	Bacteria	Firmicutes_A	Clostridia	Lachnospirales	Lachnospiraceae	Roseburia	Roseburia hominis
MB2bin15	-0.0571048	0	0	0.0604659	0	0.441306	0	0.0030954	0.176513	0.176513	0.0392087	0.0615607	9.67586e-05	0.842132	Bacteria	Firmicutes_A	Clostridia	Lachnospirales	Lachnospiraceae	Roseburia	Roseburia intestinalis
MB2bin20	-0.0571048	0	0	0.0604659	0	0.441306	0.516426	0.0030954	0.176513	0.176513	0.0392087	0.0615607	9.67586e-05	0.0037583	Bacteria	Firmicutes_A	Clostridia	Lachnospirales	Lachnospiraceae	Roseburia	Roseburia inulinivorans
MB2bin165	-0.0571048	0	0	0.0604659	0	0	0	0.0030954	0.176513	0.176513	0.0392087	0.0615607	1	1	Bacteria	Firmicutes_A	Clostridia	Lachnospirales	Lachnospiraceae	TF01-11	TF01-11 sp001414325
MB2bin178	-0.0571048	0	0	0.0604659	0	0	0	0.0030954	0.176513	0.176513	0.0392087	0.0615607	1	1	Bacteria	Firmicutes_A	Clostridia	Lachnospirales	Lachnospiraceae	TF01-11	TF01-11 sp003524945
MB2bin132	-0.0571048	0	0	0.0604659	0	0	0	0.0030954	0.176513	0.176513	0.0392087	0.0615607	1	1	Bacteria	Firmicutes_A	Clostridia	Lachnospirales	Lachnospiraceae	Tyzzerella	Tyzzerella nexilis
MB2bin109	-0.0571048	0	0	0	-0.27495	0	0	0.0030954	0.176513	0.176513	0.273264	0.00853689	0.567673	NA	Bacteria	Firmicutes_A	Clostridia	Oscillospirales	Acutalibacteraceae	CAG-217	?
MB2bin113	-0.0571048	0	0	0	-0.27495	-0.851701	0	0.0030954	0.176513	0.176513	0.273264	0.00853689	0.000747172	NA	Bacteria	Firmicutes_A	Clostridia	Oscillospirales	Acutalibacteraceae	UBA1417	?
MB2bin121	-0.0571048	0	0	0	-0.27495	0	0	0.0030954	0.176513	0.176513	0.273264	0.00853689	1	NA	Bacteria	Firmicutes_A	Clostridia	Oscillospirales	Acutalibacteraceae	GCA-900066995	?
MB2bin155	-0.0571048	0	0	0	-0.27495	0	0	0.0030954	0.176513	0.176513	0.273264	0.00853689	0.101791	NA	Bacteria	Firmicutes_A	Clostridia	Oscillospirales	Acutalibacteraceae	CAG-177	?
MB2bin173	-0.0571048	0	0	0	-0.27495	0	0	0.0030954	0.176513	0.176513	0.273264	0.00853689	1	NA	Bacteria	Firmicutes_A	Clostridia	Oscillospirales	Acutalibacteraceae	CAG-488	?
MB2bin198	-0.0571048	0	0	0	-0.27495	0	0	0.0030954	0.176513	0.176513	0.273264	0.00853689	1	NA	Bacteria	Firmicutes_A	Clostridia	Oscillospirales	Acutalibacteraceae	Eubacterium_R	?
MB2bin240	-0.0571048	0	0	0	-0.27495	0	0	0.0030954	0.176513	0.176513	0.273264	0.00853689	1	NA	Bacteria	Firmicutes_A	Clostridia	Oscillospirales	Acutalibacteraceae	Eubacterium_R	?
MB2bin290	-0.0571048	0	0	0	-0.27495	0	0	0.0030954	0.176513	0.176513	0.273264	0.00853689	0.101791	NA	Bacteria	Firmicutes_A	Clostridia	Oscillospirales	Acutalibacteraceae	CAG-177	?
MB2bin306	-0.0571048	0	0	0	-0.27495	0	0	0.0030954	0.176513	0.176513	0.273264	0.00853689	1	NA	Bacteria	Firmicutes_A	Clostridia	Oscillospirales	Acutalibacteraceae	Clostridium_A	?
MB2bin312	-0.0571048	0	0	0	-0.27495	0	0	0.0030954	0.176513	0.176513	0.273264	0.00853689	1	NA	Bacteria	Firmicutes_A	Clostridia	Oscillospirales	Acutalibacteraceae	UBA1691	?
MB2bin335	-0.0571048	0	0	0	-0.27495	0	0	0.0030954	0.176513	0.176513	0.273264	0.00853689	0.443535	NA	Bacteria	Firmicutes_A	Clostridia	Oscillospirales	Acutalibacteraceae	Ruminococcus_E	?
MB2bin37	-0.0571048	0	0	0	-0.27495	0	0	0.0030954	0.176513	0.176513	0.273264	0.00853689	0.443535	NA	Bacteria	Firmicutes_A	Clostridia	Oscillospirales	Acutalibacteraceae	Ruminococcus_E	?
MB2bin512	-0.0571048	0	0	0	-0.27495	0	0	0.0030954	0.176513	0.176513	0.273264	0.00853689	NA	NA	Bacteria	Firmicutes_A	Clostridia	Oscillospirales	Acutalibacteraceae	?	?
MB2bin542	-0.0571048	0	0	0	-0.27495	0	0	0.0030954	0.176513	0.176513	0.273264	0.00853689	1	NA	Bacteria	Firmicutes_A	Clostridia	Oscillospirales	Acutalibacteraceae	UBA737	?
MB2bin67	-0.0571048	0	0	0	-0.27495	0	0	0.0030954	0.176513	0.176513	0.273264	0.00853689	0.443535	NA	Bacteria	Firmicutes_A	Clostridia	Oscillospirales	Acutalibacteraceae	Ruminococcus_E	?
MB2bin77	-0.0571048	0	0	0	-0.27495	0	0	0.0030954	0.176513	0.176513	0.273264	0.00853689	1	NA	Bacteria	Firmicutes_A	Clostridia	Oscillospirales	Acutalibacteraceae	Eubacterium_R	?
MB2bin81	-0.0571048	0	0	0	-0.27495	0	0	0.0030954	0.176513	0.176513	0.273264	0.00853689	0.101791	NA	Bacteria	Firmicutes_A	Clostridia	Oscillospirales	Acutalibacteraceae	CAG-177	?
MB2bin887	-0.0571048	0	0	0	-0.27495	0	0	0.0030954	0.176513	0.176513	0.273264	0.00853689	NA	NA	Bacteria	Firmicutes_A	Clostridia	Oscillospirales	Acutalibacteraceae	CAG-557	?
MB2bin98	-0.0571048	0	0	0	-0.27495	0	0	0.0030954	0.176513	0.176513	0.273264	0.00853689	0.261558	NA	Bacteria	Firmicutes_A	Clostridia	Oscillospirales	Acutalibacteraceae	CAG-180	?
MB2bin141	-0.0571048	0	0	0	0	-0.589945	0	0.0030954	0.176513	0.176513	0.273264	0.215876	0.00430333	NA	Bacteria	Firmicutes_A	Clostridia	Oscillospirales	Oscillospiraceae	CAG-83	?
MB2bin142	-0.0571048	0	0	0	0	-0.589945	0	0.0030954	0.176513	0.176513	0.273264	0.215876	0.00430333	NA	Bacteria	Firmicutes_A	Clostridia	Oscillospirales	Oscillospiraceae	CAG-83	?
MB2bin150	-0.0571048	0	0	0	0	-0.589945	0	0.0030954	0.176513	0.176513	0.273264	0.215876	0.00430333	NA	Bacteria	Firmicutes_A	Clostridia	Oscillospirales	Oscillospiraceae	CAG-83	?
MB2bin272	-0.0571048	0	0	0	0	-0.589945	0	0.0030954	0.176513	0.176513	0.273264	0.215876	0.00430333	NA	Bacteria	Firmicutes_A	Clostridia	Oscillospirales	Oscillospiraceae	CAG-83	?
MB2bin47	-0.0571048	0	0	0	0	-0.589945	0	0.0030954	0.176513	0.176513	0.273264	0.215876	0.00430333	NA	Bacteria	Firmicutes_A	Clostridia	Oscillospirales	Oscillospiraceae	CAG-83	?
MB2bin72	-0.0571048	0	0	0	0	-0.589945	0	0.0030954	0.176513	0.176513	0.273264	0.215876	0.00430333	NA	Bacteria	Firmicutes_A	Clostridia	Oscillospirales	Oscillospiraceae	CAG-83	?
MB2bin96	-0.0571048	0	0	0	0	-0.589945	0	0.0030954	0.176513	0.176513	0.273264	0.215876	0.00430333	NA	Bacteria	Firmicutes_A	Clostridia	Oscillospirales	Oscillospiraceae	CAG-83	?
MB2bin17	-0.0571048	0	0	0	0	0.24393	0.24393	0.0030954	0.176513	0.176513	0.273264	0.110328	0.0100591	0.0100591	Bacteria	Firmicutes_A	Clostridia	Oscillospirales	Ruminococcaceae	Faecalibacterium	Faecalibacterium prausnitzii
MB2bin39	-0.0571048	0	0	0	0	0.24393	0.24393	0.0030954	0.176513	0.176513	0.273264	0.110328	0.0100591	0.0100591	Bacteria	Firmicutes_A	Clostridia	Oscillospirales	Ruminococcaceae	Faecalibacterium	Faecalibacterium prausnitzii
MB2bin43	-0.0571048	0	0	0	0	0.24393	0.24393	0.0030954	0.176513	0.176513	0.273264	0.110328	0.0100591	0.0100591	Bacteria	Firmicutes_A	Clostridia	Oscillospirales	Ruminococcaceae	Faecalibacterium	Faecalibacterium prausnitzii
MB2bin46	-0.0571048	0	0	0	0	0.24393	0.24393	0.0030954	0.176513	0.176513	0.273264	0.110328	0.0100591	0.0100591	Bacteria	Firmicutes_A	Clostridia	Oscillospirales	Ruminococcaceae	Faecalibacterium	Faecalibacterium prausnitzii
MB2bin205	-0.0571048	0	0	-1.00784	0	0	0	0.0030954	0.176513	0.176513	0.00171169	0.343085	0.508152	NA	Bacteria	Firmicutes_A	Clostridia	Peptostreptococcales	Anaerovoracaceae	CAG-145	?
MB2bin244	-0.0571048	0	0	-1.00784	0	0	0	0.0030954	0.176513	0.176513	0.00171169	0.343085	0.508152	NA	Bacteria	Firmicutes_A	Clostridia	Peptostreptococcales	Anaerovoracaceae	CAG-145	?
MB2bin293	-0.0571048	0	0	-1.00784	0	0	0	0.0030954	0.176513	0.176513	0.00171169	0.343085	NA	NA	Bacteria	Firmicutes_A	Clostridia	Peptostreptococcales	Anaerovoracaceae	UBA1191	?
MB2bin567	-0.0571048	0	0	-1.00784	0	0	0	0.0030954	0.176513	0.176513	0.00171169	0.343085	0.508152	NA	Bacteria	Firmicutes_A	Clostridia	Peptostreptococcales	Anaerovoracaceae	CAG-145	?
MB2bin859	-0.0571048	0	0	-1.00784	0	0	0	0.0030954	0.176513	0.176513	0.00171169	0.343085	NA	NA	Bacteria	Firmicutes_A	Clostridia	Peptostreptococcales	Anaerovoracaceae	?	?
MGS_2dra00426	-0.0571048	0	0	-1.00784	0	0	0	0.0030954	0.176513	0.176513	0.00171169	0.343085	0.508152	NA	Bacteria	Firmicutes_A	Clostridia	Peptostreptococcales	Anaerovoracaceae	CAG-145	?
MB2bin276	-0.0571048	0	0	-1.00784	0	0	0	0.0030954	0.176513	0.176513	0.00171169	0.230769	NA	NA	Bacteria	Firmicutes_A	Clostridia	Peptostreptococcales	Peptostreptococcaceae	?	?
MB2bin200	-0.0571048	0	0	-1.00784	0	0	0	0.0030954	0.176513	0.176513	0.00171169	0.230769	1	1	Bacteria	Firmicutes_A	Clostridia	Peptostreptococcales	Peptostreptococcaceae	Intestinibacter	Intestinibacter bartlettii
MB2bin799	-0.0571048	0	0	-1.00784	0	0	0	0.0030954	0.176513	0.176513	0.00171169	0.230769	NA	NA	Bacteria	Firmicutes_A	Clostridia	Peptostreptococcales	Peptostreptococcaceae	Terrisporobacter	Terrisporobacter glycolicus
MB2bin301	-0.0571048	0	0	0.694049	0	0	0	0.0030954	0.790314	0.790314	0.00376353	0.168473	0.333333	NA	Bacteria	Firmicutes_I	Bacilli_A	Lactobacillales	Enterococcaceae	Enterococcus_B	?
MB2bin110	-0.0571048	0	0	0.694049	0	0	0	0.0030954	0.790314	0.790314	0.00376353	0.168473	0.168473	0.229317	Bacteria	Firmicutes_I	Bacilli_A	Lactobacillales	Enterococcaceae	Enterococcus	Enterococcus faecalis
MB2bin291	-0.0571048	0	0	0.694049	0	0	0	0.0030954	0.790314	0.790314	0.00376353	0.10989	0.2	NA	Bacteria	Firmicutes_I	Bacilli_A	Lactobacillales	Lactobacillaceae	Lactobacillus_C	?
MB2bin502	-0.0571048	0	0	0.694049	0	0	0	0.0030954	0.790314	0.790314	0.00376353	0.10989	1	NA	Bacteria	Firmicutes_I	Bacilli_A	Lactobacillales	Lactobacillaceae	Lactobacillus_B	?
MB2bin819	-0.0571048	0	0	0.694049	0	0	0	0.0030954	0.790314	0.790314	0.00376353	0.10989	0.10989	NA	Bacteria	Firmicutes_I	Bacilli_A	Lactobacillales	Lactobacillaceae	Lactobacillus	Lactobacillus gasseri
MB2bin761	-0.0571048	0	0	0.694049	0	0	0	0.0030954	0.790314	0.790314	0.00376353	0.10989	NA	NA	Bacteria	Firmicutes_I	Bacilli_A	Lactobacillales	Lactobacillaceae	Leuconostoc	Leuconostoc citreum
MB2bin526	-0.0571048	0	0	0.694049	0	0	0	0.0030954	0.790314	0.790314	0.00376353	0.690565	0.285714	0.285714	Bacteria	Firmicutes_I	Bacilli_A	Lactobacillales	Streptococcaceae	Lactococcus	Lactococcus lactis
MB2bin303	-0.0571048	0	0	0.694049	0	0	0	0.0030954	0.790314	0.790314	0.00376353	0.690565	1	1	Bacteria	Firmicutes_I	Bacilli_A	Lactobacillales	Streptococcaceae	Streptococcus	Streptococcus infantarius
MB2bin302	-0.0571048	0	0	0.694049	0	0	0	0.0030954	0.790314	0.790314	0.00376353	0.690565	1	1	Bacteria	Firmicutes_I	Bacilli_A	Lactobacillales	Streptococcaceae	Streptococcus	Streptococcus parasanguinis
MB2bin618	-0.0571048	0	0	0.694049	0	0	0	0.0030954	0.790314	0.790314	0.00376353	0.690565	1	1	Bacteria	Firmicutes_I	Bacilli_A	Lactobacillales	Streptococcaceae	Streptococcus	Streptococcus parasanguinis
MB2bin311	-0.0571048	0	0	0.694049	0	0	0	0.0030954	0.790314	0.790314	0.00376353	0.690565	1	1	Bacteria	Firmicutes_I	Bacilli_A	Lactobacillales	Streptococcaceae	Streptococcus	Streptococcus sp. C150
MB2bin156	-0.0571048	0	0	0.473331	0.504528	0	0	0.0030954	1	0.715355	0.000630925	0.000305273	NA	NA	Bacteria	Proteobacteria	Gammaproteobacteria	Enterobacterales	Enterobacteriaceae	Citrobacter	Citrobacter freundii
MB2bin117	-0.0571048	0	0	0.473331	0.504528	0	0	0.0030954	1	0.715355	0.000630925	0.000305273	NA	NA	Bacteria	Proteobacteria	Gammaproteobacteria	Enterobacterales	Enterobacteriaceae	Enterobacter	Enterobacter hormaechei
MB2bin23	-0.0571048	0	0	0.473331	0.504528	0.530022	0.530022	0.0030954	1	0.715355	0.000630925	0.000305273	0.000229615	0.000229615	Bacteria	Proteobacteria	Gammaproteobacteria	Enterobacterales	Enterobacteriaceae	Escherichia	Escherichia coli
MB2bin1065	-0.0571048	0	0	0.473331	0.504528	0	0	0.0030954	1	0.715355	0.000630925	0.000305273	NA	NA	Bacteria	Proteobacteria	Gammaproteobacteria	Enterobacterales	Enterobacteriaceae	Serratia	Serratia marcescens
MB2bin493	-0.0571048	0	0	0.473331	0	0	0	0.0030954	1	0.715355	0.000630925	1	1	NA	Bacteria	Proteobacteria	Gammaproteobacteria	Enterobacterales	Succinivibrionaceae	Succinivibrio	?

## Sheet: SupplTab2B
							order	odds	ratio	qval
							?	0.000109223	0.616846	0.00283979
	phylum	p-value	odds-ratio	q-value			Bacteroidales	0.000413015	0.395238	0.0053692
	Bacteroidota	0.000413015	0.395238	0.00413015			Erysipelotrichales	0.158725	0.208005	1
	Firmicutes_I	0.158725	0.208005	0.665761			Veillonellales	0.266304	0	1
	Proteobacteria	0.238439	2.05522	0.665761			Oscillospirales	0.340528	0.723399	1
	Firmicutes_C	0.266304	0	0.665761			Burkholderiales	0.706469	1.43113	1
	Firmicutes_A	0.736333	0.925576	1			Lachnospirales	0.827652	1.04992	1
	Actinobacteriota	1	0.911726	1			Actinomycetales	1	0.911726	1
	Cyanobacteria	1	0	1			Acidaminococcales	1	0	1
	Desulfobacterota_A	1	1.23994	1			Borkfalkiales	1	0	1
	Lentisphaerae	1	0	1			Christensenellales	1	1.69906	1
	Verrucomicrobiota	1	1.12035	1			Clostridiales	1	0	1
							Coriobacteriales	1	0	1
							Desulfovibrionales	1	1.23994	1
							Enterobacterales	1	0	1
							Gastranaerophilales	1	0	1
							Lactobacillales	1	0	1
							ML615J-28	1	0	1
							Monoglobales	1	0	1
							Peptostreptococcales	1	0	1
							RF32	1	1	1
							RF39	1	0	1
							RFN20	1	0	1
							Selenomonadales	1	0	1
							Staphylococcales	1	0	1
							TANB77	1	0	1

## Sheet: SupplTab2C
	Ncompar	Family association	Vertical shared [%]	Horizontal shared [%]	Vertical/Horizontal shared [%]	Individual resilience [cases]	Individual persistence [days]	Annual persistence	domain	phylum	class	order	family	genus	species
MB2bin1	213	0.220657	0.231214	0.0666667	0.19763	0.687719	0.841623	0.9016	Bacteria	Bacteroidota	Bacteroidia	Bacteroidales	Bacteroidaceae	Bacteroides	Bacteroides_B dorei
MB2bin3	181	0.0276243	0.027972	0	1	0.462656	0.718884	0.6783	Bacteria	Firmicutes_A	Clostridia	Lachnospirales	Lachnospiraceae	Blautia_A	?
MB2bin2	171	0.298246	0.291045	0	0.0363753	0.761571	0.851659	0.9054	Bacteria	Bacteroidota	Bacteroidia	Bacteroidales	Bacteroidaceae	Bacteroides	Bacteroides uniformis
MB2bin10	145	0.00689655	0.00892857	0	1	0.46087	0.757697	0.739	Bacteria	Firmicutes_A	Clostridia	Lachnospirales	Lachnospiraceae	Anaerostipes	Anaerostipes hadrus
MB2bin12	142	0.380282	0.368421	0.363636	1	0.869474	0.947439	0.9872	Bacteria	Bacteroidota	Bacteroidia	Bacteroidales	Tannerellaceae	Parabacteroides	Parabacteroides distasonis
MB2bin11	127	0.181102	0.133333	0	0.361885	0.635	0.803854	0.8889	Bacteria	Firmicutes_A	Clostridia	Lachnospirales	Lachnospiraceae	Fusicatenibacter	?
MB2bin14	124	0.177419	0.191489	0.125	1	0.699779	0.815567	0.9101	Bacteria	Bacteroidota	Bacteroidia	Bacteroidales	Bacteroidaceae	Bacteroides	Bacteroides ovatus
MB2bin5	114	0.0701754	0.0632911	0	1	0.698606	0.843356	0.8943	Bacteria	Firmicutes_A	Clostridia	Lachnospirales	Lachnospiraceae	Agathobacter	?
MB2bin16	109	0.247706	0.258427	0.166667	1	0.570637	0.82859	0.7626	Bacteria	Actinobacteriota	Actinobacteria	Actinomycetales	Bifidobacteriaceae	Bifidobacterium	Bifidobacterium longum
MB2bin44	107	0.0560748	0.0526316	0	1	0.631579	0.855493	0.8609	Bacteria	Firmicutes_A	Clostridia	Lachnospirales	Lachnospiraceae	Eubacterium	[Eubacterium] hallii
MB2bin8	92	0.184783	0.147059	0.3	0.356868	0.735897	0.847526	0.8956	Bacteria	Firmicutes_A	Clostridia	Lachnospirales	Lachnospiraceae	Lachnospira	?
MB2bin41	89	0.0674157	0.0172414	0	1	0.706667	0.933233	0.9692	Bacteria	Firmicutes_A	Clostridia	Lachnospirales	Lachnospiraceae	Blautia_A	?
MB2bin7	89	0.0674157	0.046875	0.0833333	0.504764	0.5675	0.787639	0.8699	Bacteria	Firmicutes_A	Clostridia	Lachnospirales	Lachnospiraceae	?	Lachnospiraceae bacterium GAM79
MB2bin62	83	0.13253	0.148148	0.1	1	0.69697	0.860645	0.9907	Bacteria	Firmicutes_A	Clostridia	Lachnospirales	Lachnospiraceae	Faecalicatena	?
MB2bin37	81	0.148148	0.137931	0	0.593244	0.823864	0.886461	0.9509	Bacteria	Firmicutes_A	Clostridia	Oscillospirales	Acutalibacteraceae	Ruminococcus_E	?
MB2bin42	80	0.0875	0.0566038	0	1	0.727273	0.906979	0.8731	Bacteria	Firmicutes_A	Clostridia	Lachnospirales	Lachnospiraceae	Dorea	Dorea longicatena
MB2bin27	80	0.4375	0.407407	0.111111	0.137371	0.815315	0.929693	0.983	Bacteria	Bacteroidota	Bacteroidia	Bacteroidales	Marinifilaceae	Odoribacter	Odoribacter splanchnicus
MB2bin23	79	0.227848	0.246575	0	1	0.481132	0.687825	0.5545	Bacteria	Proteobacteria	Gammaproteobacteria	Enterobacterales	Enterobacteriaceae	Escherichia	Escherichia coli
MB2bin17	77	0.0519481	0.0566038	0	1	0.730858	0.868374	0.8931	Bacteria	Firmicutes_A	Clostridia	Oscillospirales	Ruminococcaceae	Faecalibacterium	Faecalibacterium prausnitzii
MB2bin39	76	0.118421	0.102041	0	0.572626	0.816199	0.938662	0.9395	Bacteria	Firmicutes_A	Clostridia	Oscillospirales	Ruminococcaceae	Faecalibacterium	Faecalibacterium prausnitzii
MB2bin9	76	0.25	0.192308	0.125	1	0.877778	0.939362	0.9369	Bacteria	Bacteroidota	Bacteroidia	Bacteroidales	Rikenellaceae	Alistipes	Alistipes putredinis
MB2bin6	76	0.368421	0.314815	0	0.546822	0.862687	0.928982	0.9766	Bacteria	Bacteroidota	Bacteroidia	Bacteroidales	Tannerellaceae	Parabacteroides	Parabacteroides merdae
MB2bin48	75	0	0	0	1	0.406504	0.639741	0.7081	Bacteria	Firmicutes_A	Clostridia	Lachnospirales	Lachnospiraceae	Blautia_A	?
MB2bin69	72	0.0555556	0.0444444	0	1	0.735099	0.897354	0.9706	Bacteria	Firmicutes_A	Clostridia	Lachnospirales	Lachnospiraceae	Coprococcus_B	?
MB2bin24	71	0.239437	0.22	0.166667	1	0.80109	0.918014	0.957	Bacteria	Bacteroidota	Bacteroidia	Bacteroidales	Bacteroidaceae	Bacteroides	Bacteroides thetaiotaomicron
MB2bin21	71	0.338028	0.362069	0.142857	0.407617	0.88968	0.945943	0.9661	Bacteria	Bacteroidota	Bacteroidia	Bacteroidales	Bacteroidaceae	Bacteroides	Bacteroides caccae
MB2bin83	70	0.1	0.0833333	0.181818	0.309618	0.675676	0.86359	0.9453	Bacteria	Firmicutes_A	Clostridia	Lachnospirales	Lachnospiraceae	KLE1615	?
MB2bin74	68	0.117647	0.159091	0	0.334205	0.745902	0.908902	0.8778	Bacteria	Firmicutes_I	Bacilli_A	Erysipelotrichales	?	?	Erysipelotrichaceae bacterium GAM147
MB2bin20	68	0.176471	0.0666667	0.285714	0.128604	0.465517	0.788649	0.7033	Bacteria	Firmicutes_A	Clostridia	Lachnospirales	Lachnospiraceae	Roseburia	Roseburia inulinivorans
MB2bin25	68	0.176471	0.12766	0.1	1	0.804795	0.921632	0.9716	Bacteria	Firmicutes_A	Clostridia	Oscillospirales	Ruminococcaceae	Gemmiger	?
MB2bin43	67	0.0447761	0.0434783	0	1	0.620991	0.80905	0.8728	Bacteria	Firmicutes_A	Clostridia	Oscillospirales	Ruminococcaceae	Faecalibacterium	Faecalibacterium prausnitzii
MB2bin28	66	0.106061	0.0909091	0	0.567296	0.754098	0.905669	0.9685	Bacteria	Firmicutes_A	Clostridia	Oscillospirales	Oscillospiraceae	ER4	?
MB2bin4	63	0.238095	0.204545	0.333333	0.601444	0.595442	0.779645	0.9269	Bacteria	Firmicutes_A	Clostridia	Lachnospirales	Lachnospiraceae	Agathobacter	?
MB2bin15	60	0.166667	0.111111	0	1	0.577465	0.776399	0.8329	Bacteria	Firmicutes_A	Clostridia	Lachnospirales	Lachnospiraceae	Roseburia	Roseburia intestinalis
MB2bin13	60	0.25	0.266667	0.333333	0.661147	0.836667	0.928134	0.9859	Bacteria	Bacteroidota	Bacteroidia	Bacteroidales	Rikenellaceae	Alistipes	Alistipes onderdonkii
MB2bin45	60	0.466667	0.481481	0.666667	0.611483	0.701422	0.877676	0.8594	Bacteria	Actinobacteriota	Actinobacteria	Actinomycetales	Bifidobacteriaceae	Bifidobacterium	Bifidobacterium adolescentis
MB2bin26	59	0.169492	0.1	0	1	0.742222	0.923059	0.9527	Bacteria	Firmicutes_A	Clostridia	Oscillospirales	Ruminococcaceae	Gemmiger	?
MB2bin46	59	0.169492	0.131579	0.3	0.336335	0.823529	0.941014	0.8802	Bacteria	Firmicutes_A	Clostridia	Oscillospirales	Ruminococcaceae	Faecalibacterium	Faecalibacterium prausnitzii
MB2bin95	58	0.224138	0.25	0.111111	0.662142	0.71875	0.901914	0.9242	Bacteria	Firmicutes_A	Clostridia	Lachnospirales	Lachnospiraceae	Ruminococcus_A	?
MB2bin30	56	0.25	0.27027	0.142857	0.659361	0.869258	0.927311	0.97	Bacteria	Firmicutes_A	Clostridia	Oscillospirales	Ruminococcaceae	Ruminococcus	Ruminococcus bicirculans
MB2bin35	49	0.0816327	0.0689655	0	1	0.857724	0.956828	0.9206	Bacteria	Bacteroidota	Bacteroidia	Bacteroidales	Barnesiellaceae	Barnesiella	Barnesiella intestinihominis
MB2bin18	49	0.285714	0.193548	0.166667	1	0.854093	0.937921	1	Bacteria	Bacteroidota	Bacteroidia	Bacteroidales	Rikenellaceae	Alistipes	Alistipes shahii
MB2bin29	47	0.510638	0.382353	0.666667	0.554054	0.931624	0.981835	0.9783	Bacteria	Bacteroidota	Bacteroidia	Bacteroidales	Bacteroidaceae	Bacteroides	Bacteroides stercoris
MB2bin99	46	0.0652174	0.0689655	0	1	0.741176	0.930572	0.8571	Bacteria	Firmicutes_A	Clostridia	Lachnospirales	Lachnospiraceae	Dorea	Dorea formicigenerans
MB2bin550	46	0.369565	0.40625	0.333333	1	0.759124	0.884413	0.8838	Bacteria	Actinobacteriota	Actinobacteria	Actinomycetales	Bifidobacteriaceae	Bifidobacterium	Bifidobacterium pseudocatenulatum
MB2bin82	43	0.0465116	0	0	1	0.6	0.851258	0.9622	Bacteria	Firmicutes_A	Clostridia	Lachnospirales	Lachnospiraceae	Blautia_A	?
MB2bin19	43	0.465116	0.5	0	1	0.864583	0.943059	0.9837	Bacteria	Bacteroidota	Bacteroidia	Bacteroidales	Bacteroidaceae	Bacteroides	Bacteroides fragilis
MB2bin65	41	0.170732	0.185185	0.111111	1	0.72381	0.917129	0.9667	Bacteria	Firmicutes_A	Clostridia	Lachnospirales	Lachnospiraceae	Faecalicatena	?
MB2bin40	40	0.125	0.107143	0.2	0.499633	0.737805	0.784087	0.904	Bacteria	Firmicutes_A	Clostridia	Lachnospirales	Lachnospiraceae	Lachnospira	?
MB2bin36	40	0.325	0.3125	0	0.541635	0.9375	0.974638	1	Bacteria	Bacteroidota	Bacteroidia	Bacteroidales	Bacteroidaceae	Bacteroides	Bacteroides cellulosilyticus
MB2bin91	37	0.378378	0.375	0.5	1	0.690647	0.894111	1	Bacteria	Firmicutes_A	Clostridia	Lachnospirales	Lachnospiraceae	Clostridium	?
MB2bin31	36	0.361111	0.32	0	0.552019	0.848485	0.916426	0.9824	Bacteria	Bacteroidota	Bacteroidia	Bacteroidales	Rikenellaceae	Alistipes	Alistipes finegoldii
MB2bin70	36	0.361111	0.384615	0.25	1	0.777778	0.889794	0.8811	Bacteria	Proteobacteria	Gammaproteobacteria	Burkholderiales	Burkholderiaceae	Parasutterella	Parasutterella excrementihominis
MB2bin22	36	0.388889	0.307692	0.333333	1	0.804878	0.879191	0.9251	Bacteria	Verrucomicrobiota	Verrucomicrobiae	Verrucomicrobiales	Akkermansiaceae	Akkermansia	Akkermansia muciniphila
MB2bin60	35	0.0571429	0.0909091	0	1	0.701613	0.917744	0.9418	Bacteria	Firmicutes_A	Clostridia	Lachnospirales	Lachnospiraceae	Roseburia	Roseburia hominis
MB2bin201	35	0.457143	0.428571	0	0.266304	0.783251	0.895551	0.9048	Bacteria	Firmicutes_C	Negativicutes	Veillonellales	Dialisteraceae	Dialister	Dialister invisus
MB2bin55	34	0.205882	0.0454545	0.333333	0.106838	0.798658	0.914612	0.9932	Bacteria	Firmicutes_A	Clostridia	Lachnospirales	Lachnospiraceae	Eubacterium	?
MB2bin149	34	0.647059	0.576923	1	0.268473	0.829932	0.821763	0.9426	Bacteria	Proteobacteria	Gammaproteobacteria	Burkholderiales	Burkholderiaceae	Sutterella	Sutterella wadsworthensis
MB2bin64	33	0.030303	0	0	1	0.661458	0.861913	0.901	Bacteria	Firmicutes_A	Clostridia	Oscillospirales	Oscillospiraceae	Oscillibacter	?
MB2bin54	32	0.125	0.166667	0	1	0.704301	0.869719	0.8628	Bacteria	Firmicutes_A	Clostridia	Lachnospirales	Lachnospiraceae	Eisenbergiella	?
MB2bin161	32	0.15625	0.166667	0.2	1	0.783505	0.900889	0.9569	Bacteria	Desulfobacterota_A	Desulfovibrionia	Desulfovibrionales	Desulfovibrionaceae	Bilophila	Bilophila wadsworthia
MB2bin89	32	0.3125	0.133333	0.2	1	0.763441	0.929291	0.9147	Bacteria	Firmicutes_A	Clostridia	Lachnospirales	Lachnospiraceae	CAG-56	CAG-56 sp900066615
MB2bin119	32	0.46875	0.4	0.333333	1	0.846154	0.873261	0.9846	Bacteria	Firmicutes_A	Clostridia	Oscillospirales	Oscillospiraceae	CAG-110	CAG-110 sp003525905
MB2bin86	31	0.0967742	0.047619	0	1	0.714286	0.820384	0.9164	Bacteria	Firmicutes_A	Clostridia	Monoglobales	UBA1381	CAG-41	?
MB2bin34	31	0.580645	0.545455	0.333333	0.593043	0.9375	0.991006	0.9784	Bacteria	Bacteroidota	Bacteroidia	Bacteroidales	Bacteroidaceae	Bacteroides	Bacteroides_B massiliensis
MB2bin58	31	0.741935	0.7	0.5	1	0.9	0.967623	1	Bacteria	Firmicutes_I	Bacilli_A	Erysipelotrichales	Erysipelotrichaceae	Holdemanella	Holdemanella biformis
MB2bin96	30	0.2	0.0769231	0.333333	0.35	0.864078	0.904748	0.9851	Bacteria	Firmicutes_A	Clostridia	Oscillospirales	Oscillospiraceae	CAG-83	?
MB2bin78	29	0.0344828	0.0555556	0	1	0.496	0.828571	0.8516	Bacteria	Firmicutes_A	Clostridia	Lachnospirales	Lachnospiraceae	CAG-81	?
MB2bin109	29	0.37931	0.3	0.75	0.130435	0.85124	0.860322	0.9629	Bacteria	Firmicutes_A	Clostridia	Oscillospirales	Acutalibacteraceae	CAG-217	?
MB2bin51	28	0.25	0.222222	0	0.553794	0.893258	0.931262	0.9506	Bacteria	Firmicutes_A	Clostridia	Oscillospirales	Ruminococcaceae	Ruminiclostridium_E	?
MB2bin503	28	0.464286	0.333333	0	1	0.941489	0.971094	0.9921	Bacteria	Bacteroidota	Bacteroidia	Bacteroidales	Bacteroidaceae	Prevotella	Prevotella copri
MB2bin169	27	0	0	0	1	0.631579	0.876811	0.824	Bacteria	Firmicutes_A	Clostridia	Lachnospirales	Lachnospiraceae	Coprococcus_A	?
MB2bin80	27	0.259259	0.157895	0.5	0.124562	0.53012	0.739892	0.6988	Bacteria	Firmicutes_A	Clostridia	Lachnospirales	Lachnospiraceae	Lachnospira	?
MB2bin97	26	0	0	0	1	0.819444	0.934842	1	Bacteria	Firmicutes_A	Clostridia	Lachnospirales	Lachnospiraceae	Eubacterium	Eubacterium ventriosum
MB2bin59	26	0.0769231	0.0526316	0.2	0.380435	0.721212	0.879269	0.9367	Bacteria	Firmicutes_A	Clostridia	Oscillospirales	Oscillospiraceae	ER4	?
MB2bin53	26	0.230769	0.210526	0	1	0.845679	0.966018	0.963	Bacteria	Bacteroidota	Bacteroidia	Bacteroidales	Rikenellaceae	Alistipes	Alistipes obesi
MB2bin106	25	0.32	0.222222	0.333333	1	0.92	0.942164	0.993	Bacteria	Firmicutes_A	Clostridia	Christensenellales	CAG-74	UBA11524	?
MB2bin33	25	0.44	0.411765	0.5	1	0.881119	0.95391	0.9341	Bacteria	Firmicutes_A	Clostridia	Lachnospirales	Lachnospiraceae	Coprococcus	Coprococcus eutactus
MB2bin63	23	0.0434783	0.0555556	0	1	0.609023	0.777549	0.8734	Bacteria	Firmicutes_A	Clostridia	Lachnospirales	Lachnospiraceae	Faecalicatena	Faecalicatena torques
MB2bin135	23	0.26087	0.2	0	1	0.892405	0.951491	1	Bacteria	Firmicutes_A	Clostridia	Oscillospirales	Oscillospiraceae	CAG-103	?
MB2bin52	23	0.347826	0.3125	0	0.530444	0.836207	0.902299	0.9644	Bacteria	Firmicutes_A	Clostridia	Lachnospirales	Lachnospiraceae	CAG-45	?
MB2bin98	22	0.181818	0.142857	0	1	0.863248	0.934469	0.8708	Bacteria	Firmicutes_A	Clostridia	Oscillospirales	Acutalibacteraceae	CAG-180	?
MB2bin56	22	0.727273	0.75	1	1	0.854015	0.944404	0.9192	Bacteria	Actinobacteriota	Actinobacteria	Actinomycetales	Bifidobacteriaceae	Bifidobacterium	Bifidobacterium bifidum
MB2bin200	20	0	0	0	1	0.714286	0.931797	1	Bacteria	Firmicutes_A	Clostridia	Peptostreptococcales	Peptostreptococcaceae	Intestinibacter	Intestinibacter bartlettii
MB2bin139	20	0.1	0.0714286	0	1	0.661972	0.850031	0.98	Bacteria	Firmicutes_A	Clostridia	Oscillospirales	Butyricicoccaceae	Agathobaculum	?
MB2bin159	20	0.35	0.352941	0	1	0.920792	0.96512	0.9792	Bacteria	Firmicutes_C	Negativicutes	Acidaminococcales	Acidaminococcaceae	Phascolarctobacterium	Phascolarctobacterium sp. CAG:207
MB2bin184	20	0.7	0.692308	1	1	0.768293	0.937036	0.9292	Bacteria	Proteobacteria	Gammaproteobacteria	Burkholderiales	Burkholderiaceae	Sutterella	Sutterella wadsworthensis
MB2bin94	18	0.111111	0.2	0	1	0.5	0.862274	0.9337	Bacteria	Firmicutes_A	Clostridia	Lachnospirales	Lachnospiraceae	Clostridium	?
MB2bin113	18	0.166667	0.222222	0	0.475	0.871622	0.888615	0.9665	Bacteria	Firmicutes_A	Clostridia	Oscillospirales	Acutalibacteraceae	UBA1417	?
MB2bin77	18	0.333333	0.357143	0	1	0.79661	0.886807	0.9714	Bacteria	Firmicutes_A	Clostridia	Oscillospirales	Acutalibacteraceae	Eubacterium_R	?
MB2bin75	17	0	0	0	1	0.554455	0.690113	0.7193	Bacteria	Firmicutes_A	Clostridia	Oscillospirales	Oscillospiraceae	Flavonifractor	Flavonifractor plautii
MB2bin57	17	0.176471	0.0909091	0	1	0.688525	0.883661	0.9214	Bacteria	Firmicutes_A	Clostridia	Oscillospirales	Oscillospiraceae	Oscillibacter	Oscillibacter sp. KLE 1745
MB2bin250	17	0.235294	0.230769	0.5	0.47619	0.746269	0.918598	0.849	Bacteria	Firmicutes_A	Clostridia	Oscillospirales	Ruminococcaceae	Ruminococcus	?
MB2bin152	17	0.294118	0.272727	0.333333	1	0.87037	0.936917	0.96	Bacteria	Firmicutes_A	Clostridia	Lachnospirales	Lachnospiraceae	?	?
MB2bin158	16	0.125	0	0.5	0.166667	0.753247	0.929375	0.9664	Bacteria	Firmicutes_A	Clostridia	Lachnospirales	Anaerotignaceae	Anaerotignum	?
MB2bin61	16	0.5	0.538462	0	1	0.888889	0.962613	0.875	Bacteria	Bacteroidota	Bacteroidia	Bacteroidales	Bacteroidaceae	Bacteroides	Bacteroides eggerthii
MB2bin49	15	0.2	0.25	0	0.487179	0.84127	0.936775	0.9908	Bacteria	Firmicutes_A	Clostridia	Lachnospirales	Lachnospiraceae	CAG-127	?
MB2bin208	15	1	1	1	1	0.903846	0.96782	1	Bacteria	Firmicutes_I	Bacilli_A	Erysipelotrichales	Erysipelatoclostridiaceae	Catenibacterium	?
MB2bin427	15	1	1	1	1	1	1	1	Bacteria	Bacteroidota	Bacteroidia	Bacteroidales	Bacteroidaceae	Prevotellamassilia	?
MB2bin130	14	0.571429	0.5	0	1	0.71875	0.951747	1	Bacteria	Firmicutes_A	Clostridia	Lachnospirales	Lachnospiraceae	Eubacterium	Eubacterium ramulus
MB2bin32	13	0.0769231	0.0909091	NA	1	0.4	0.691324	0.7208	Bacteria	Firmicutes_A	Clostridia	Lachnospirales	Lachnospiraceae	Faecalicatena	?
MB2bin217	13	0.153846	0.2	0	1	0.860759	0.916786	0.8718	Bacteria	Firmicutes_A	Clostridia	Oscillospirales	Ruminococcaceae	Ruminococcus	Ruminococcus callidus
MB2bin85	13	0.153846	0.125	0	1	0.741176	0.882524	0.9224	Bacteria	Firmicutes_A	Clostridia	Oscillospirales	Oscillospiraceae	CAG-170	?
MB2bin79	12	0.0833333	0	0.2	0.454545	0.83908	0.913612	0.9861	Bacteria	Firmicutes_A	Clostridia	Lachnospirales	Lachnospiraceae	Lachnospira	?
MB2bin47	11	0.0909091	0	0.5	0.2	0.911392	0.957866	0.9911	Bacteria	Firmicutes_A	Clostridia	Oscillospirales	Oscillospiraceae	CAG-83	?
MB2bin203	11	0.181818	0.166667	1	0.285714	0.5625	0.863231	1	Bacteria	Firmicutes_A	Clostridia	Lachnospirales	Lachnospiraceae	Blautia_A	?
MB2bin88	11	0.363636	0.428571	0	0.475	0.797101	0.883526	0.9613	Bacteria	Firmicutes_A	Clostridia	Lachnospirales	Lachnospiraceae	TF01-11	?
MB2bin93	11	0.727273	0.75	0	0.333333	0.958333	0.994941	1	Bacteria	Bacteroidota	Bacteroidia	Bacteroidales	Bacteroidaceae	Bacteroides	Bacteroides_A coprocola
MB2bin198	10	0.2	0	0	1	1	1	1	Bacteria	Firmicutes_A	Clostridia	Oscillospirales	Acutalibacteraceae	Eubacterium_R	?
MB2bin68	10	0.5	0.5	1	1	0.959459	0.985263	1	Bacteria	Bacteroidota	Bacteroidia	Bacteroidales	Bacteroidaceae	Bacteroides	Bacteroides plebeius
MB2bin92	10	0.5	0.375	1	0.444444	0.840909	0.943471	0.9865	Bacteria	Bacteroidota	Bacteroidia	Bacteroidales	Bacteroidaceae	Paraprevotella	Paraprevotella clara
MB2bin153	9	0	0	0	1	0.481481	0.697188	0.727	Bacteria	Firmicutes_A	Clostridia	Oscillospirales	Ruminococcaceae	Ruthenibacterium	?
MB2bin72	9	0	0	0	1	0.945055	0.933655	1	Bacteria	Firmicutes_A	Clostridia	Oscillospirales	Oscillospiraceae	CAG-83	?
MB2bin794	9	0	0	0	1	0.864865	0.877352	1	Bacteria	Actinobacteriota	Coriobacteriia	Coriobacteriales	Eggerthellaceae	?	?
MB2bin162	9	0.333333	0.285714	NA	1	0.851852	0.886218	1	Bacteria	Firmicutes_A	Clostridia	Oscillospirales	Ruminococcaceae	CAG-353	?
MB2bin103	9	0.444444	0.333333	1	0.428571	0.819277	0.8463	0.9333	Bacteria	Firmicutes_A	Clostridia	Lachnospirales	Lachnospiraceae	UBA11774	?
MB2bin176	9	0.444444	0.428571	0	1	0.846154	0.872739	1	Bacteria	Proteobacteria	Alphaproteobacteria	RF32	CAG-239	CAG-495	?
MB2bin164	9	0.555556	0.5	0.5	1	0.870968	0.961633	1	Bacteria	Proteobacteria	Alphaproteobacteria	RF32	CAG-239	51-20	?
MB2bin342	8	0	0	NA	1	0.740741	0.88329	1	Bacteria	Actinobacteriota	Coriobacteriia	Coriobacteriales	Eggerthellaceae	?	?
MB2bin230	8	0.25	0.166667	0	1	0.722222	0.97097	0.9333	Bacteria	Firmicutes_A	Clostridia	Lachnospirales	Lachnospiraceae	Clostridium	?
MB2bin172	8	0.5	0	1	0.2	0.921053	0.9137	1	Bacteria	Bacteroidota	Bacteroidia	Bacteroidales	UBA11471	UBA11471	UBA11471 sp000434215
MB2bin276	7	0	0	0	1	0.363636	0.527311	1	Bacteria	Firmicutes_A	Clostridia	Peptostreptococcales	Peptostreptococcaceae	?	?
MB2bin144	7	0.142857	0	0.25	1	0.886364	0.965776	1	Bacteria	Firmicutes_A	Clostridia	Lachnospirales	Lachnospiraceae	Lachnospira	?
MB2bin151	7	0.285714	0.2	NA	1	0.677419	0.821201	1	Bacteria	Firmicutes_A	Clostridia	Lachnospirales	Lachnospiraceae	Blautia_A	?
MB2bin186	7	0.428571	0.333333	NA	1	0.953488	0.951193	1	Bacteria	Firmicutes_A	Clostridia	Oscillospirales	Ruminococcaceae	Ruminococcus	Ruminococcus callidus
MB2bin195	7	0.428571	0.4	1	1	0.943925	0.983684	1	Bacteria	Firmicutes_A	Clostridia	Oscillospirales	Ruminococcaceae	Angelakisella	?
MB2bin293	7	0.428571	0.4	0	1	0.833333	0.976311	1	Bacteria	Firmicutes_A	Clostridia	Peptostreptococcales	Anaerovoracaceae	UBA1191	?
MB2bin390	7	0.571429	0	NA	1	0.941176	0.966923	1	Bacteria	Firmicutes_C	Negativicutes	Selenomonadales	Selenomonadaceae	Megamonas	Megamonas funiformis
MB2bin155	7	0.857143	1	0	0.25	1	1	1	Bacteria	Firmicutes_A	Clostridia	Oscillospirales	Acutalibacteraceae	CAG-177	?
MB2bin116	7	1	1	1	1	0.979592	0.999691	1	Archaea	Euryarchaeota	Methanobacteria	Methanobacteriales	Methanobacteriaceae	Methanobrevibacter_A	?
MB2bin118	6	0	0	0	1	0.820513	0.943388	0.8	Bacteria	Firmicutes_A	Clostridia	Lachnospirales	Lachnospiraceae	CAG-95	?
MB2bin138	6	0	0	0	1	0.877551	0.938413	0.7333	Bacteria	Firmicutes_A	Clostridia	Oscillospirales	Oscillospiraceae	Lawsonibacter	?
MB2bin73	6	0	0	NA	1	0.445545	0.698903	0.931	Bacteria	Firmicutes_C	Negativicutes	Veillonellales	Veillonellaceae	Veillonella	Veillonella parvula
MB2bin154	6	0.166667	0	0.5	0.333333	0.804124	0.901224	0.9402	Bacteria	Firmicutes_A	Clostridia	Oscillospirales	Ruminococcaceae	CAG-115	?
MB2bin157	6	0.166667	0	0	1	0.697674	0.901255	0.9677	Bacteria	Firmicutes_A	Clostridia	Oscillospirales	Ruminococcaceae	Gemmiger	?
MB2bin140	6	0.333333	0.5	0	1	0.771429	0.807238	0.8772	Bacteria	Firmicutes_A	Clostridia	Lachnospirales	Lachnospiraceae	CAG-882	?
MB2bin141	6	0.5	0.4	NA	1	0.957447	0.989639	1	Bacteria	Firmicutes_A	Clostridia	Oscillospirales	Oscillospiraceae	CAG-83	?
MB2bin194	6	0.5	0.5	0	1	1	1	1	Bacteria	Firmicutes_A	Clostridia	Lachnospirales	Lachnospiraceae	Agathobacter	?
MB2bin272	5	0	0	0	1	0.8	0.903292	0.9474	Bacteria	Firmicutes_A	Clostridia	Oscillospirales	Oscillospiraceae	CAG-83	?
MB2bin439	5	0	0	0	1	0.666667	0.828154	1	Bacteria	Firmicutes_A	Clostridia	Lachnospirales	Lachnospiraceae	UBA9502	?
MB2bin165	5	0.2	0	0	1	0.772727	0.89602	1	Bacteria	Firmicutes_A	Clostridia	Lachnospirales	Lachnospiraceae	TF01-11	TF01-11 sp001414325
MB2bin182	5	0.2	0	0	1	0.942308	0.976368	1	Bacteria	Bacteroidota	Bacteroidia	Bacteroidales	Rikenellaceae	Alistipes	Alistipes ihumii
MB2bin193	5	0.2	0	0.5	1	0.828571	0.839063	1	Bacteria	Firmicutes_A	Clostridia	Oscillospirales	Butyricicoccaceae	Agathobaculum	?
MB2bin249	5	0.2	0.5	0	1	0.75	0.738121	0.8889	Bacteria	Firmicutes_A	Clostridia	Lachnospirales	Lachnospiraceae	Eubacterium	?
MB2bin67	5	0.2	0.25	0	1	0.88764	0.940277	0.9668	Bacteria	Firmicutes_A	Clostridia	Oscillospirales	Acutalibacteraceae	Ruminococcus_E	?
MB2bin368	5	0.6	0.666667	0.5	1	0.8	0.884252	1	Bacteria	Firmicutes_A	Clostridia	Lachnospirales	Lachnospiraceae	Eubacterium	?
MB2bin114	4	0	0	0	1	0.911111	0.966875	1	Bacteria	Firmicutes_I	Bacilli_A	RF39	CAG-302	CAG-302	?
MB2bin121	4	0	0	NA	1	0.815789	0.938135	1	Bacteria	Firmicutes_A	Clostridia	Oscillospirales	Acutalibacteraceae	GCA-900066995	?
MB2bin122	4	0	0	NA	1	0.764706	0.920512	1	Bacteria	Firmicutes_A	Clostridia	Lachnospirales	Lachnospiraceae	Clostridium	?
MB2bin145	4	0	0	NA	1	0.5	0.705684	1	Bacteria	Firmicutes_I	Bacilli_A	Erysipelotrichales	Erysipelatoclostridiaceae	Erysipelatoclostridium	Erysipelatoclostridium ramosum
MB2bin174	4	0	0	NA	1	0.958333	0.994868	0.9583	Bacteria	Firmicutes_I	Bacilli_A	ML615J-28	CAG-313	CAG-313	?
MB2bin187	4	0	0	0	1	0.816901	0.939378	0.6667	Bacteria	Firmicutes_A	Clostridia	Christensenellales	CAG-138	PeH17	?
MB2bin234	4	0	0	NA	1	0.5	0.776151	1	Bacteria	Firmicutes_I	Bacilli_A	Erysipelotrichales	Erysipelotrichaceae	Absiella	?
MB2bin561	4	0	0	NA	1	0	0.567978	1	Bacteria	Firmicutes_A	Clostridia	Clostridiales	Clostridiaceae	?	?
MB2bin71	4	0	0	NA	1	0.670886	0.854276	0.8041	Bacteria	Actinobacteriota	Actinobacteria	Actinomycetales	Bifidobacteriaceae	Bifidobacterium	Bifidobacterium breve
MB2bin163	4	0.25	0.333333	0	1	0.893333	0.984271	0.9853	Bacteria	Bacteroidota	Bacteroidia	Bacteroidales	Marinifilaceae	Butyricimonas	?
MB2bin175	4	0.25	0.5	0	1	0.942857	0.999591	1	Bacteria	Firmicutes_I	Bacilli_A	ML615J-28	CAG-313	CAG-313	?
MB2bin228	4	0.25	0	NA	1	0.928571	0.989891	1	Bacteria	Bacteroidota	Bacteroidia	Bacteroidales	Coprobacteraceae	Coprobacter	Coprobacter fastidiosus
MB2bin239	4	0.25	0	1	0.333333	0.807692	0.983448	1	Bacteria	Firmicutes_A	Clostridia	Lachnospirales	Lachnospiraceae	UBA7182	?
MB2bin240	4	0.25	0	1	0.333333	0.913043	0.987981	1	Bacteria	Firmicutes_A	Clostridia	Oscillospirales	Acutalibacteraceae	Eubacterium_R	?
MB2bin354	4	0.25	0	NA	1	0.666667	0.817673	1	Bacteria	Firmicutes_A	Clostridia	Oscillospirales	Oscillospiraceae	CAG-170	?
MB2bin604	4	0.25	0	1	0.333333	0.958333	0.99855	0.9412	Bacteria	Firmicutes_C	Negativicutes	Acidaminococcales	Acidaminococcaceae	Phascolarctobacterium	Phascolarctobacterium sp. CAG:266
MB2bin81	4	0.25	0.25	NA	1	0.933962	0.972073	1	Bacteria	Firmicutes_A	Clostridia	Oscillospirales	Acutalibacteraceae	CAG-177	?
MB2bin229	4	0.5	0.5	1	1	0.931034	0.995982	1	Bacteria	Actinobacteriota	Coriobacteriia	Coriobacteriales	Eggerthellaceae	CAG-1427	?
MB2bin669	4	0.5	0.666667	NA	1	0.666667	0.556328	1	Bacteria	Firmicutes_A	Clostridia	Lachnospirales	Lachnospiraceae	Dorea	?
MB2bin273	4	0.75	1	1	1	0.769231	0.898878	0.875	Bacteria	Firmicutes_A	Clostridia	Lachnospirales	Lachnospiraceae	TF01-11	?
MB2bin168	4	1	1	1	1	0.9375	0.991413	1	Bacteria	Firmicutes_C	Negativicutes	Veillonellales	Dialisteraceae	Dialister	Dialister succinatiphilus
MB2bin261	4	1	1	NA	1	1	1	1	Bacteria	Proteobacteria	Gammaproteobacteria	Burkholderiales	Burkholderiaceae	Sutterella	?
MGS_2dra12464	4	1	1	1	1	0.914286	0.920073	1	Bacteria	Proteobacteria	Alphaproteobacteria	?	?	?	?
MB2bin147	3	0	0	0	1	0.705882	0.869987	1	Bacteria	Firmicutes_A	Clostridia	Christensenellales	CAG-74	?	?
MB2bin150	3	0	0	NA	1	1	1	1	Bacteria	Firmicutes_A	Clostridia	Oscillospirales	Oscillospiraceae	CAG-83	?
MB2bin185	3	0	0	0	1	0.731343	0.872934	0.9572	Bacteria	Firmicutes_A	Clostridia	Christensenellales	CAG-138	?	?
MB2bin287	3	0	0	NA	1	0.285714	0.56436	1	Bacteria	Firmicutes_I	Bacilli_A	Erysipelotrichales	Erysipelatoclostridiaceae	Coprobacillus	Coprobacillus sp. D6
MB2bin371	3	0	0	0	1	0.888889	0.958372	0.875	Bacteria	Firmicutes_A	Clostridia	Oscillospirales	Oscillospiraceae	Oscillibacter	?
MB2bin424	3	0	0	NA	1	0.666667	0.899139	1	Bacteria	Firmicutes_A	Clostridia	Lachnospirales	Lachnospiraceae	Dorea	?
MB2bin543	3	0	0	NA	1	0.8	0.986326	1	Bacteria	Firmicutes_A	Clostridia	Oscillospirales	Oscillospiraceae	CAG-110	?
MB2bin702	3	0	0	0	1	0.619048	0.863533	0.9167	Bacteria	Firmicutes_A	Clostridia	Lachnospirales	Lachnospiraceae	Hungatella_A	?
MB2bin799	3	0	NA	0	1	0	0.5	1	Bacteria	Firmicutes_A	Clostridia	Peptostreptococcales	Peptostreptococcaceae	Terrisporobacter	Terrisporobacter glycolicus
MB2bin207	3	0.333333	0.5	NA	1	0.956522	0.999865	1	Bacteria	Firmicutes_I	Bacilli_A	Acholeplasmatales	CAG-307	CAG-307	?
MB2bin582	3	0.333333	0.333333	NA	1	0.785714	0.805241	1	Bacteria	Firmicutes_A	Clostridia	Oscillospirales	Oscillospiraceae	Ruminiclostridium_C	?
MB2bin959	3	0.333333	0.333333	NA	1	0.9625	0.965889	1	Bacteria	Firmicutes_C	Negativicutes	Acidaminococcales	Acidaminococcaceae	Phascolarctobacterium_A	?
MB2bin102	3	0.666667	0.5	1	1	0.873418	0.889671	0.9467	Bacteria	Firmicutes_A	Clostridia	Oscillospirales	Oscillospiraceae	CAG-110	?
MB2bin196	3	0.666667	0.666667	NA	1	0.8	0.908313	0.9444	Bacteria	Firmicutes_A	Clostridia	Lachnospirales	Lachnospiraceae	Eubacterium	?
MB2bin496	3	0.666667	1	0.5	1	0.941176	0.952797	1	Bacteria	Desulfobacterota_A	Desulfovibrionia	Desulfovibrionales	Desulfovibrionaceae	Desulfovibrio	Desulfovibrio piger
MB2bin143	3	1	1	NA	1	0.846154	0.968532	1	Bacteria	Firmicutes_C	Negativicutes	Acidaminococcales	Acidaminococcaceae	Acidaminococcus	Acidaminococcus intestini
MB2bin212	3	1	1	NA	1	0.981818	0.992741	1	Bacteria	Bacteroidota	Bacteroidia	Bacteroidales	Muribaculaceae	CAG-279	CAG-279 sp000437795
MB2bin284	3	1	1	NA	1	1	1	1	Bacteria	Firmicutes_C	Negativicutes	Veillonellales	Dialisteraceae	Dialister	?
MB2bin335	3	1	NA	NA	1	0.916667	0.941302	1	Bacteria	Firmicutes_A	Clostridia	Oscillospirales	Acutalibacteraceae	Ruminococcus_E	?
MB2bin341	3	1	1	1	1	0.727273	0.687092	0.5	Bacteria	Firmicutes_A	Clostridia	Clostridiales	Clostridiaceae	Clostridium_P	Clostridium_P perfringens
MB2bin501	3	1	1	NA	1	1	1	1	Bacteria	Cyanobacteria	Vampirovibrionia	Gastranaerophilales	Gastranaerophilaceae	CAG-306	?
MB2bin107	2	0	0	NA	1	0.928571	0.966458	1	Bacteria	Firmicutes_A	Clostridia	Lachnospirales	Lachnospiraceae	CAG-194	?
MB2bin136	2	0	0	NA	1	0.916667	0.946401	1	Bacteria	Firmicutes_A	Clostridia	Oscillospirales	Oscillospiraceae	F23-B02	?
MB2bin235	2	0	0	0	1	0.8125	0.935217	1	Bacteria	Firmicutes_A	Clostridia	Lachnospirales	Lachnospiraceae	TF01-11	?
MB2bin357	2	0	0	NA	1	1	1	1	Bacteria	Bacteroidota	Bacteroidia	Bacteroidales	Rikenellaceae	Alistipes	Alistipes sp900240235
MB2bin618	2	0	0	0	1	0.75	0.844141	1	Bacteria	Firmicutes_I	Bacilli_A	Lactobacillales	Streptococcaceae	Streptococcus	Streptococcus parasanguinis
MB2bin776	2	0	NA	0	1	0.892857	0.924547	1	Bacteria	Firmicutes_A	Clostridia	TANB77	CAG-508	CAG-354	?
MB2bin856	2	0	0	0	1	0.909091	0.959302	1	Bacteria	Firmicutes_A	Clostridia	Oscillospirales	CAG-272	?	?
MB2bin177	2	0.5	0.5	NA	1	0.943396	0.998359	1	Bacteria	Proteobacteria	Alphaproteobacteria	RF32	CAG-239	CAG-495	?
MB2bin254	2	0.5	0.5	NA	1	0.818182	0.964708	1	Bacteria	Firmicutes_A	Clostridia	Lachnospirales	Lachnospiraceae	Blautia	?
MB2bin255	2	0.5	0.5	NA	1	1	1	1	Bacteria	Firmicutes_A	Clostridia	Lachnospirales	Lachnospiraceae	Agathobacter	?
MB2bin281	2	0.5	0.5	NA	1	1	1	1	Bacteria	Proteobacteria	Gammaproteobacteria	Burkholderiales	Burkholderiaceae	Duodenibacillus	?
MB2bin443	2	0.5	0	1	1	0.8	0.598485	1	Bacteria	Actinobacteriota	Coriobacteriia	Coriobacteriales	Eggerthellaceae	?	?
MB2bin498	2	0.5	1	NA	1	0.966667	0.99398	0.9818	Bacteria	Bacteroidota	Bacteroidia	Bacteroidales	Bacteroidaceae	Prevotella	?
MB2bin542	2	0.5	0	1	1	0.933333	0.950111	1	Bacteria	Firmicutes_A	Clostridia	Oscillospirales	Acutalibacteraceae	UBA737	?
MB2bin925	2	0.5	0.5	NA	1	0.941176	0.952601	1	Bacteria	Proteobacteria	Gammaproteobacteria	Burkholderiales	Burkholderiaceae	Dakarella	?
MB2bin134	2	1	1	NA	1	0.979167	0.98982	1	Bacteria	Bacteroidota	Bacteroidia	Bacteroidales	Bacteroidaceae	Prevotella	Prevotella sp000434975
MB2bin243	2	1	1	NA	1	0.771429	0.961735	0.725	Bacteria	Firmicutes_A	Clostridia	Oscillospirales	Oscillospiraceae	Oscillibacter	?
MB2bin297	2	1	1	NA	1	0.923077	0.949561	1	Bacteria	Bacteroidota	Bacteroidia	Bacteroidales	Tannerellaceae	Parabacteroides	Parabacteroides goldsteinii
MB2bin388	2	1	1	NA	1	1	1	1	Bacteria	Actinobacteriota	Actinobacteria	Actinomycetales	Bifidobacteriaceae	Bifidobacterium	Bifidobacterium angulatum
MB2bin412	2	1	1	1	1	0.878049	0.962166	1	Bacteria	Proteobacteria	Gammaproteobacteria	Burkholderiales	Burkholderiaceae	Duodenibacillus	?
MB2bin558	2	1	1	NA	1	0.892857	0.978045	1	Bacteria	Actinobacteriota	Coriobacteriia	Coriobacteriales	Eggerthellaceae	CAG-1427	?
MB2bin104	1	NA	NA	NA	1	0.742857	0.842486	0.9615	Bacteria	Firmicutes_A	Clostridia	Lachnospirales	Lachnospiraceae	COE1	?
MB2bin1072	1	NA	NA	NA	1	1	1	1	Bacteria	Firmicutes_I	Bacilli_A	RF39	CAG-611	CAG-877	?
MB2bin108	1	NA	NA	NA	1	0.666667	0.77836	1	Bacteria	Firmicutes_A	Clostridia	Lachnospirales	Lachnospiraceae	Hungatella	Hungatella hathewayi
MB2bin1091	1	NA	NA	NA	1	0.870968	0.947908	1	Bacteria	Firmicutes_C	Negativicutes	Veillonellales	Dialisteraceae	Dialister	Dialister sp. Marseille-P5638
MB2bin110	1	NA	NA	NA	1	0.609195	0.696382	0	Bacteria	Firmicutes_I	Bacilli_A	Lactobacillales	Enterococcaceae	Enterococcus	Enterococcus faecalis
MB2bin112	1	NA	NA	NA	1	0.904762	0.969242	0.9767	Bacteria	Firmicutes_A	Clostridia	Lachnospirales	Lachnospiraceae	Butyrivibrio_A	?
MB2bin132	1	NA	NA	NA	1	0.6	0.749441	1	Bacteria	Firmicutes_A	Clostridia	Lachnospirales	Lachnospiraceae	Tyzzerella	Tyzzerella nexilis
MB2bin142	1	NA	NA	NA	1	0.916667	0.948718	1	Bacteria	Firmicutes_A	Clostridia	Oscillospirales	Oscillospiraceae	CAG-83	?
MB2bin179	1	NA	NA	NA	1	1	1	1	Bacteria	Bacteroidota	Bacteroidia	Bacteroidales	UBA932	RC9	RC9 sp000434935
MB2bin188	1	NA	NA	NA	1	1	1	1	Bacteria	Firmicutes_A	Clostridia	Lachnospirales	Lachnospiraceae	Clostridium	?
MB2bin189	1	NA	NA	NA	1	0.875	0.968288	0.9333	Bacteria	Firmicutes_A	Clostridia	Lachnospirales	Lachnospiraceae	Sellimonas	?
MB2bin191	1	NA	NA	NA	1	0.909091	0.980255	1	Bacteria	Firmicutes_A	Clostridia	Oscillospirales	Oscillospiraceae	Lawsonibacter	Clostridiales bacterium CCNA10
MB2bin192	1	NA	NA	NA	1	1	1	1	Bacteria	Proteobacteria	Gammaproteobacteria	Burkholderiales	Burkholderiaceae	Duodenibacillus	?
MB2bin197	1	NA	NA	NA	1	0.941176	0.983162	1	Bacteria	Firmicutes_I	Bacilli_A	RF39	CAG-302	CAG-302	?
MB2bin202	1	NA	NA	NA	1	0.763158	0.909037	1	Bacteria	Firmicutes_A	Clostridia	Oscillospirales	Oscillospiraceae	CAG-170	?
MB2bin204	1	NA	NA	NA	1	0.818182	0.928383	1	Bacteria	Firmicutes_A	Clostridia	Oscillospirales	Oscillospiraceae	CAG-170	?
MB2bin209	1	NA	NA	NA	1	0.971429	0.939949	0.96	Bacteria	Firmicutes_A	Clostridia	Lachnospirales	Lachnospiraceae	Butyrivibrio_A	?
MB2bin210	1	NA	NA	NA	1	0.95	0.987177	0.973	Bacteria	Bacteroidota	Bacteroidia	Bacteroidales	Rikenellaceae	Tidjanibacter	?
MB2bin211	1	NA	NA	NA	1	1	1	1	Bacteria	Bacteroidota	Bacteroidia	Bacteroidales	UBA932	RC9	?
MB2bin216	1	NA	NA	NA	1	0.918919	0.974624	1	Bacteria	Bacteroidota	Bacteroidia	Bacteroidales	Bacteroidaceae	Bacteroides	Bacteroides salyersiae
MB2bin218	1	NA	NA	NA	1	1	1	1	Bacteria	Firmicutes_I	Bacilli_A	RF39	CAG-1000	CAG-460	?
MB2bin225	1	NA	NA	NA	1	0.954545	0.978801	1	Bacteria	Bacteroidota	Bacteroidia	Bacteroidales	Bacteroidaceae	Prevotella	?
MB2bin226	1	NA	NA	NA	1	0.9	0.974293	1	Bacteria	Proteobacteria	Alphaproteobacteria	RF32	CAG-239	CAG-495	?
MB2bin227	1	NA	NA	NA	1	1	1	1	Bacteria	Bacteroidota	Bacteroidia	Bacteroidales	Bacteroidaceae	Bacteroides	Bacteroides_A sp000432735
MB2bin232	1	NA	NA	NA	1	1	1	1	Bacteria	Firmicutes_I	Bacilli_A	RF39	CAG-1000	CAG-1000	?
MB2bin237	1	NA	NA	NA	1	0.928571	0.867524	1	Bacteria	Firmicutes_A	Clostridia	Lachnospirales	Lachnospiraceae	CAG-45	?
MB2bin241	1	NA	NA	NA	1	0.837209	0.920054	1	Bacteria	Firmicutes_A	Clostridia	Christensenellales	CAG-138	Phil1	?
MB2bin248	1	NA	NA	NA	1	0.925926	0.999032	1	Bacteria	Firmicutes_I	Bacilli_A	RFN20	CAG-288	CAG-345	?
MB2bin256	1	NA	NA	NA	1	1	1	1	Bacteria	Firmicutes_A	Clostridia	Christensenellales	CAG-74	?	?
MB2bin257	1	NA	NA	NA	1	0.797101	0.893575	0.9565	Bacteria	Firmicutes_A	Clostridia	Borkfalkiales	CAG-314	CAG-314	?
MB2bin260	1	NA	NA	NA	1	1	1	1	Bacteria	Firmicutes_A	Clostridia	Christensenellales	CAG-74	?	?
MB2bin262	1	NA	NA	NA	1	1	1	1	Bacteria	Bacteroidota	Bacteroidia	Bacteroidales	Bacteroidaceae	Prevotella	Prevotella stercorea
MB2bin263	1	NA	NA	NA	1	1	1	1	Bacteria	Bacteroidota	Bacteroidia	Bacteroidales	Rikenellaceae	Alistipes	?
MB2bin265	1	NA	NA	NA	1	0.88	0.971938	0.9412	Bacteria	Firmicutes_I	Bacilli_A	RFN20	CAG-288	CAG-288	?
MB2bin278	1	NA	NA	NA	1	1	1	1	Bacteria	Firmicutes_I	Bacilli_A	RF39	CAG-302	CAG-302	?
MB2bin283	1	NA	NA	NA	1	0.823529	0.928038	0.9375	Bacteria	Firmicutes_A	Clostridia	Oscillospirales	Oscillospiraceae	Lawsonibacter	?
MB2bin285	1	NA	NA	NA	1	0.909091	0.967344	1	Bacteria	Bacteroidota	Bacteroidia	Bacteroidales	Coprobacteraceae	Coprobacter	Coprobacter secundus
MB2bin298	1	NA	NA	NA	1	0.714286	0.867205	1	Bacteria	Firmicutes_A	Clostridia	Lachnospirales	Lachnospiraceae	GCA-900066575	?
MB2bin310	1	NA	NA	NA	1	0.631579	0.863591	0.75	Bacteria	Firmicutes_A	Clostridia	Oscillospirales	Oscillospiraceae	Intestinimonas	Intestinimonas butyriciproducens
MB2bin312	1	NA	NA	NA	1	0.882353	0.965604	1	Bacteria	Firmicutes_A	Clostridia	Oscillospirales	Acutalibacteraceae	UBA1691	?
MB2bin314	1	NA	NA	NA	1	0.75	0.807692	1	Bacteria	Firmicutes_A	Clostridia	Lachnospirales	Lachnospiraceae	Blautia_A	?
MB2bin317	1	NA	NA	NA	1	0.7	0.842512	0.875	Bacteria	Firmicutes_A	Clostridia	Oscillospirales	Ruminococcaceae	UBA1394	?
MB2bin319	1	NA	NA	NA	1	0.857143	0.918052	1	Bacteria	Firmicutes_A	Clostridia	Lachnospirales	Lachnospiraceae	CAG-81	?
MB2bin321	1	NA	NA	NA	1	1	1	1	Bacteria	Firmicutes_A	Clostridia	Borkfalkiales	CAG-727	UBA10281	?
MB2bin327	1	NA	NA	NA	1	0.75	0.910721	1	Bacteria	Firmicutes_A	Clostridia	Borkfalkiales	CAG-727	QALS01	QALS01 sp003150575
MB2bin334	1	NA	NA	NA	1	1	1	1	Bacteria	Cyanobacteria	Vampirovibrionia	Gastranaerophilales	Gastranaerophilaceae	Zag111	?
MB2bin338	1	NA	NA	NA	1	0.870968	0.886856	0.9167	Bacteria	Firmicutes_A	Clostridia	Oscillospirales	Ruminococcaceae	UBA1394	?
MB2bin347	1	NA	NA	NA	1	1	1	1	Bacteria	Firmicutes_A	Clostridia	Oscillospirales	Oscillospiraceae	Lawsonibacter	?
MB2bin359	1	NA	NA	NA	1	0.571429	0.708239	1	Bacteria	Firmicutes_A	Clostridia	Lachnospirales	Lachnospiraceae	Blautia	?
MB2bin377	1	NA	NA	NA	1	0.875	0.957471	1	Bacteria	Firmicutes_A	Clostridia	Oscillospirales	Oscillospiraceae	UBA9475	?
MB2bin378	1	NA	NA	NA	1	0.923077	0.999485	1	Bacteria	Firmicutes_A	Clostridia	Lachnospirales	Lachnospiraceae	Eubacterium	?
MB2bin387	1	NA	NA	NA	1	1	1	1	Bacteria	Firmicutes_A	Clostridia	Oscillospirales	Ruminococcaceae	Negativibacillus	?
MB2bin394	1	NA	NA	NA	1	0.962963	0.961517	0.5	Bacteria	Firmicutes_A	Clostridia	Oscillospirales	CAG-272	CAG-448	CAG-448 sp003150135
MB2bin401	1	NA	NA	NA	1	0.961538	0.981928	1	Bacteria	Bacteroidota	Bacteroidia	Bacteroidales	Bacteroidaceae	Prevotella	?
MB2bin402	1	NA	NA	NA	1	0.88	0.947755	1	Bacteria	Actinobacteriota	Coriobacteriia	Coriobacteriales	Eggerthellaceae	Slackia_A	?
MB2bin415	1	NA	NA	NA	1	1	1	1	Bacteria	Firmicutes_A	Clostridia	Oscillospirales	Ruminococcaceae	Negativibacillus	?
MB2bin423	1	NA	NA	NA	1	1	1	1	Bacteria	Firmicutes_I	Bacilli_A	RF39	CAG-611	CAG-451	?
MB2bin447	1	NA	NA	NA	1	0.714286	0.791622	1	Bacteria	Firmicutes_I	Bacilli_A	Erysipelotrichales	Erysipelotrichaceae	Absiella	?
MB2bin472	1	NA	NA	NA	1	1	1	1	Bacteria	Bacteroidota	Bacteroidia	Bacteroidales	Marinifilaceae	Odoribacter	Odoribacter laneus
MB2bin512	1	NA	NA	NA	1	0.888889	0.967659	1	Bacteria	Firmicutes_A	Clostridia	Oscillospirales	Acutalibacteraceae	?	?
MB2bin513	1	NA	NA	NA	1	0.875	0.954683	0.75	Bacteria	Firmicutes_A	Clostridia	Oscillospirales	Ruminococcaceae	Ruminococcus	?
MB2bin518	1	NA	NA	NA	1	0.8	0.650859	0.6667	Bacteria	Firmicutes_A	Clostridia	Lachnospirales	Lachnospiraceae	Lachnospira	?
MB2bin521	1	NA	NA	NA	1	0.888889	0.931611	1	Bacteria	Lentisphaerae	?	?	?	?	?
MB2bin526	1	NA	NA	NA	1	0.272727	0.741548	1	Bacteria	Firmicutes_I	Bacilli_A	Lactobacillales	Streptococcaceae	Lactococcus	Lactococcus lactis
MB2bin549	1	NA	NA	NA	1	0.6	0.743783	0.75	Bacteria	Firmicutes_C	Negativicutes	Veillonellales	Veillonellaceae	Veillonella	Veillonella sp. ICM51a
MB2bin594	1	NA	NA	NA	1	1	1	1	Bacteria	Firmicutes_I	Bacilli_A	RFN20	CAG-288	CAG-568	?
MB2bin597	1	NA	NA	NA	1	1	1	1	Bacteria	Firmicutes_A	Clostridia	Oscillospirales	UBA644	UBA644	?
MB2bin602	1	NA	NA	NA	1	1	1	1	Bacteria	Actinobacteriota	Actinobacteria	Actinomycetales	Bifidobacteriaceae	Bifidobacterium	Bifidobacterium animalis
MB2bin640	1	NA	NA	NA	1	1	1	1	Bacteria	Firmicutes_A	Clostridia	Oscillospirales	Oscillospiraceae	UBA1777	?
MB2bin788	1	NA	NA	NA	1	1	1	1	Bacteria	Firmicutes_I	Bacilli_A	RF39	CAG-433	CAG-594	?
MB2bin84	1	NA	NA	NA	1	0.906667	0.940885	1	Bacteria	Firmicutes_A	Clostridia	Lachnospirales	Lachnospiraceae	Coprococcus	Coprococcus sp900066115
MB2bin87	1	NA	NA	NA	1	0.955556	0.984393	1	Bacteria	Firmicutes_A	Clostridia	Lachnospirales	Lachnospiraceae	Coprococcus	Coprococcus eutactus
MB2bin887	1	NA	NA	NA	1	1	1	1	Bacteria	Firmicutes_A	Clostridia	Oscillospirales	Acutalibacteraceae	CAG-557	?
MB2bin939	1	NA	NA	NA	1	0.970588	0.985005	1	Bacteria	Bacteroidota	Bacteroidia	Bacteroidales	Bacteroidaceae	Prevotella	Prevotella sp002251385
MB2bin966	1	NA	NA	NA	1	1	1	1	Bacteria	Bacteroidota	Bacteroidia	Bacteroidales	Bacteroidaceae	Prevotellamassilia	Prevotellamassilia sp000437675
MGS_2dra07627	1	NA	NA	NA	1	1	1	1	Bacteria	Bacteroidota	Bacteroidia	Bacteroidales	Bacteroidaceae	Prevotella	?
MB2bin1014	NA	NA	NA	NA	NA	0.952381	0.966259	0.75	Bacteria	Firmicutes_I	Bacilli_A	RF39	CAG-611	CAG-417	?
MB2bin1017	NA	NA	NA	NA	NA	0.928571	0.951385	1	Bacteria	Proteobacteria	Gammaproteobacteria	Burkholderiales	Burkholderiaceae	Duodenibacillus	?
MB2bin1026	NA	NA	NA	NA	NA	1	1	1	Bacteria	Desulfobacterota_A	Desulfovibrionia	Desulfovibrionales	Desulfovibrionaceae	Desulfovibrio	?
MB2bin1065	NA	NA	NA	NA	NA	0.714286	0.7375	1	Bacteria	Proteobacteria	Gammaproteobacteria	Enterobacterales	Enterobacteriaceae	Serratia	Serratia marcescens
MB2bin1103	NA	NA	NA	NA	NA	0.875	0.984656	0.875	Bacteria	Firmicutes_A	Clostridia	Oscillospirales	CAG-382	UCG-010	?
MB2bin1105	NA	NA	NA	NA	NA	0.833333	0.897494	1	Bacteria	Firmicutes_A	Clostridia	Christensenellales	QAND01	?	?
MB2bin1127	NA	NA	NA	NA	NA	1	1	1	Bacteria	Firmicutes_A	Clostridia	Oscillospirales	Butyricicoccaceae	Butyricicoccus_A	?
MB2bin117	NA	NA	NA	NA	NA	0.722222	0.674528	0.9444	Bacteria	Proteobacteria	Gammaproteobacteria	Enterobacterales	Enterobacteriaceae	Enterobacter	Enterobacter hormaechei
MB2bin127	NA	NA	NA	NA	NA	0.392157	0.607011	0.9286	Bacteria	Firmicutes_I	Bacilli_A	Staphylococcales	Staphylococcaceae	Staphylococcus	Staphylococcus epidermidis
MB2bin129	NA	NA	NA	NA	NA	0.981818	0.992618	1	Bacteria	Bacteroidota	Bacteroidia	Bacteroidales	Bacteroidaceae	Prevotella	?
MB2bin131	NA	NA	NA	NA	NA	1	1	1	Bacteria	Bacteroidota	Bacteroidia	Bacteroidales	UBA932	RC9	RC9 sp000432515
MB2bin1394	NA	NA	NA	NA	NA	0.666667	0.823956	1	Bacteria	Firmicutes_A	Clostridia	Borkfalkiales	CAG-727	?	?
MB2bin146	NA	NA	NA	NA	NA	0.923077	0.964871	1	Bacteria	Firmicutes_A	Clostridia	Lachnospirales	Lachnospiraceae	TF01-11	?
MB2bin156	NA	NA	NA	NA	NA	0.8	0.968487	1	Bacteria	Proteobacteria	Gammaproteobacteria	Enterobacterales	Enterobacteriaceae	Citrobacter	Citrobacter freundii
MB2bin173	NA	NA	NA	NA	NA	1	1	1	Bacteria	Firmicutes_A	Clostridia	Oscillospirales	Acutalibacteraceae	CAG-488	?
MB2bin178	NA	NA	NA	NA	NA	0.9375	0.96517	1	Bacteria	Firmicutes_A	Clostridia	Lachnospirales	Lachnospiraceae	TF01-11	TF01-11 sp003524945
MB2bin199	NA	NA	NA	NA	NA	1	1	1	Bacteria	Bacteroidota	Bacteroidia	Bacteroidales	UBA932	RC9	RC9 sp000435075
MB2bin205	NA	NA	NA	NA	NA	0.6875	0.846154	1	Bacteria	Firmicutes_A	Clostridia	Peptostreptococcales	Anaerovoracaceae	CAG-145	?
MB2bin214	NA	NA	NA	NA	NA	0.727273	0.842119	0.9375	Bacteria	Firmicutes_A	Clostridia	Oscillospirales	Oscillospiraceae	UBA1777	?
MB2bin220	NA	NA	NA	NA	NA	0.733333	0.923224	0.9091	Bacteria	Firmicutes_A	Clostridia	Lachnospirales	Lachnospiraceae	CAG-95	?
MB2bin223	NA	NA	NA	NA	NA	0.666667	0.800443	1	Bacteria	Firmicutes_A	Clostridia	Lachnospirales	Lachnospiraceae	CAG-590	?
MB2bin224	NA	NA	NA	NA	NA	0.6	0.847975	1	Bacteria	Firmicutes_A	Clostridia	Lachnospirales	Lachnospiraceae	Anaerostipes	Anaerostipes sp. 3_2_56FAA
MB2bin231	NA	NA	NA	NA	NA	1	1	1	Bacteria	Firmicutes_A	Clostridia	Lachnospirales	Anaerotignaceae	Anaerotignum	?
MB2bin233	NA	NA	NA	NA	NA	0.888889	0.917895	0.8889	Bacteria	Firmicutes_A	Clostridia	Lachnospirales	Lachnospiraceae	Clostridium	?
MB2bin238	NA	NA	NA	NA	NA	0.6	0.786299	1	Bacteria	Firmicutes_A	Clostridia	Lachnospirales	Lachnospiraceae	Clostridium	?
MB2bin244	NA	NA	NA	NA	NA	1	1	1	Bacteria	Firmicutes_A	Clostridia	Peptostreptococcales	Anaerovoracaceae	CAG-145	?
MB2bin245	NA	NA	NA	NA	NA	1	1	1	Bacteria	Firmicutes_C	Negativicutes	Veillonellales	Megasphaeraceae	Megasphaera	Megasphaera sp. BL7
MB2bin246	NA	NA	NA	NA	NA	1	1	1	Bacteria	Bacteroidota	Bacteroidia	Bacteroidales	Rikenellaceae	Alistipes	?
MB2bin247	NA	NA	NA	NA	NA	0.909091	0.94755	0.5	Bacteria	Bacteroidota	Bacteroidia	Bacteroidales	Bacteroidaceae	Bacteroides	Bacteroides_A coprophilus
MB2bin251	NA	NA	NA	NA	NA	0.75	0.902282	0.6667	Bacteria	Firmicutes_I	Bacilli_A	RF39	CAG-1000	CAG-628	?
MB2bin258	NA	NA	NA	NA	NA	1	1	1	Bacteria	Bacteroidota	Bacteroidia	Bacteroidales	Bacteroidaceae	Prevotella	?
MB2bin259	NA	NA	NA	NA	NA	0.7	0.759109	1	Bacteria	Firmicutes_A	Clostridia	Clostridiales	Clostridiaceae	?	?
MB2bin264	NA	NA	NA	NA	NA	0.777778	0.792182	1	Bacteria	Firmicutes_A	Clostridia	Lachnospirales	Lachnospiraceae	Clostridium	Clostridium_Q symbiosum
MB2bin266	NA	NA	NA	NA	NA	0.944444	0.937151	1	Bacteria	Firmicutes_A	Clostridia	Lachnospirales	Lachnospiraceae	Bacteroides_F	?
MB2bin267	NA	NA	NA	NA	NA	0.857143	0.866662	1	Bacteria	Firmicutes_I	Bacilli_A	RF39	CAG-1000	CAG-628	?
MB2bin268	NA	NA	NA	NA	NA	1	1	1	Bacteria	Firmicutes_A	Clostridia	Lachnospirales	Lachnospiraceae	CAG-510	?
MB2bin269	NA	NA	NA	NA	NA	1	1	1	Bacteria	Bacteroidota	Bacteroidia	Bacteroidales	Bacteroidaceae	Prevotella	Prevotella sp000436915
MB2bin277	NA	NA	NA	NA	NA	1	1	1	Bacteria	Firmicutes_A	Clostridia	Borkfalkiales	CAG-917	CAG-349	?
MB2bin286	NA	NA	NA	NA	NA	0.8	0.962255	1	Bacteria	Firmicutes_A	Clostridia	Lachnospirales	Lachnospiraceae	Eisenbergiella	Eisenbergiella tayi
MB2bin288	NA	NA	NA	NA	NA	0.857143	0.943382	1	Bacteria	Cyanobacteria	Vampirovibrionia	Gastranaerophilales	Gastranaerophilaceae	Zag1	?
MB2bin289	NA	NA	NA	NA	NA	0.958333	0.999864	1	Bacteria	Bacteroidota	Bacteroidia	Bacteroidales	Rikenellaceae	Alistipes	?
MB2bin290	NA	NA	NA	NA	NA	0.9375	0.965986	1	Bacteria	Firmicutes_A	Clostridia	Oscillospirales	Acutalibacteraceae	CAG-177	?
MB2bin291	NA	NA	NA	NA	NA	0.428571	0.840121	1	Bacteria	Firmicutes_I	Bacilli_A	Lactobacillales	Lactobacillaceae	Lactobacillus_C	?
MB2bin292	NA	NA	NA	NA	NA	0.846154	0.917697	1	Bacteria	Firmicutes_A	Clostridia	Oscillospirales	Oscillospiraceae	UBA5446	?
MB2bin296	NA	NA	NA	NA	NA	1	1	1	Bacteria	Bacteroidota	Bacteroidia	Bacteroidales	Rikenellaceae	Alistipes	Alistipes indistinctus
MB2bin300	NA	NA	NA	NA	NA	1	1	1	Bacteria	Bacteroidota	Bacteroidia	Bacteroidales	Bacteroidaceae	Prevotella	Prevotella sp002265625
MB2bin301	NA	NA	NA	NA	NA	0.888889	0.854037	1	Bacteria	Firmicutes_I	Bacilli_A	Lactobacillales	Enterococcaceae	Enterococcus_B	?
MB2bin302	NA	NA	NA	NA	NA	0.714286	0.813627	1	Bacteria	Firmicutes_I	Bacilli_A	Lactobacillales	Streptococcaceae	Streptococcus	Streptococcus parasanguinis
MB2bin303	NA	NA	NA	NA	NA	0.909091	0.772775	1	Bacteria	Firmicutes_I	Bacilli_A	Lactobacillales	Streptococcaceae	Streptococcus	Streptococcus infantarius
MB2bin304	NA	NA	NA	NA	NA	1	1	1	Bacteria	Firmicutes_C	Negativicutes	Veillonellales	Megasphaeraceae	Megasphaera	Megasphaera elsdenii
MB2bin306	NA	NA	NA	NA	NA	0.724138	0.825042	0.9412	Bacteria	Firmicutes_A	Clostridia	Oscillospirales	Acutalibacteraceae	Clostridium_A	?
MB2bin307	NA	NA	NA	NA	NA	0.9	0.944067	1	Bacteria	Firmicutes_A	Clostridia	Lachnospirales	Lachnospiraceae	UBA9502	?
MB2bin309	NA	NA	NA	NA	NA	0.666667	0.800443	1	Bacteria	Firmicutes_A	Clostridia	Lachnospirales	Lachnospiraceae	Coprococcus	?
MB2bin311	NA	NA	NA	NA	NA	0.9	0.83467	1	Bacteria	Firmicutes_I	Bacilli_A	Lactobacillales	Streptococcaceae	Streptococcus	Streptococcus sp. C150
MB2bin313	NA	NA	NA	NA	NA	1	1	1	Bacteria	Bacteroidota	Bacteroidia	Bacteroidales	Bacteroidaceae	Prevotella	?
MB2bin315	NA	NA	NA	NA	NA	1	1	1	Bacteria	Bacteroidota	Bacteroidia	Bacteroidales	Tannerellaceae	Parabacteroides	?
MB2bin324	NA	NA	NA	NA	NA	0.625	0.802172	1	Bacteria	Firmicutes_A	Clostridia	Lachnospirales	Lachnospiraceae	Eisenbergiella	Eisenbergiella massiliensis
MB2bin325	NA	NA	NA	NA	NA	0.65	0.845393	0.6667	Bacteria	Firmicutes_A	Clostridia	Monoglobales	?	?	?
MB2bin326	NA	NA	NA	NA	NA	1	1	1	Bacteria	Actinobacteriota	Actinobacteria	Actinomycetales	Micrococcaceae	Rothia	Rothia mucilaginosa
MB2bin328	NA	NA	NA	NA	NA	0.965517	0.991416	1	Bacteria	Firmicutes_A	Clostridia	Borkfalkiales	CAG-917	CAG-475	?
MB2bin332	NA	NA	NA	NA	NA	1	1	1	Bacteria	Firmicutes_A	Clostridia	Borkfalkiales	CAG-727	UBA7597	?
MB2bin336	NA	NA	NA	NA	NA	0.75	0.869287	0.5	Bacteria	Actinobacteriota	Actinobacteria	Actinomycetales	Bifidobacteriaceae	Bifidobacterium	Bifidobacterium dentium
MB2bin344	NA	NA	NA	NA	NA	1	1	1	Bacteria	Bacteroidota	Bacteroidia	Bacteroidales	Bacteroidaceae	Prevotella	Prevotella sp900290275
MB2bin345	NA	NA	NA	NA	NA	0.791667	0.974506	0.9524	Bacteria	Firmicutes_A	Clostridia	Oscillospirales	Ruminococcaceae	?	?
MB2bin348	NA	NA	NA	NA	NA	1	1	1	Bacteria	Bacteroidota	Bacteroidia	Bacteroidales	Muribaculaceae	C941	?
MB2bin350	NA	NA	NA	NA	NA	1	1	1	Bacteria	Firmicutes_A	Clostridia	Oscillospirales	CAG-272	CAG-841	?
MB2bin351	NA	NA	NA	NA	NA	1	1	1	Bacteria	Firmicutes_I	Bacilli_A	RF39	CAG-611	CAG-710	?
MB2bin355	NA	NA	NA	NA	NA	1	1	1	Bacteria	Firmicutes_I	Bacilli_A	RF39	CAG-1000	CAG-460	?
MB2bin358	NA	NA	NA	NA	NA	1	1	1	Bacteria	Bacteroidota	Bacteroidia	Bacteroidales	Bacteroidaceae	Prevotellamassilia	?
MB2bin361	NA	NA	NA	NA	NA	0.833333	0.921687	1	Bacteria	Firmicutes_A	Clostridia	Borkfalkiales	CAG-727	UBA10281	?
MB2bin365	NA	NA	NA	NA	NA	0.923077	0.992149	1	Bacteria	Bacteroidota	Bacteroidia	Bacteroidales	Rikenellaceae	Alistipes	?
MB2bin370	NA	NA	NA	NA	NA	0.875	0.963415	1	Bacteria	Firmicutes_A	Clostridia	Oscillospirales	Oscillospiraceae	CAG-110	CAG-110 sp000435995
MB2bin373	NA	NA	NA	NA	NA	1	1	1	Bacteria	Cyanobacteria	Vampirovibrionia	Gastranaerophilales	Gastranaerophilaceae	Zag111	?
MB2bin376	NA	NA	NA	NA	NA	1	1	1	Bacteria	Bacteroidota	Bacteroidia	Bacteroidales	Tannerellaceae	Parabacteroides	Parabacteroides sp000436495
MB2bin379	NA	NA	NA	NA	NA	1	1	1	Bacteria	Firmicutes_A	Clostridia	Lachnospirales	Lachnospiraceae	?	?
MB2bin380	NA	NA	NA	NA	NA	0.666667	0.897216	1	Bacteria	Firmicutes_A	Clostridia	Clostridiales	Clostridiaceae	Clostridium	Clostridium paraputrificum
MB2bin383	NA	NA	NA	NA	NA	1	1	1	Bacteria	Firmicutes_I	Bacilli_A	RF39	CAG-1000	CAG-533	?
MB2bin384	NA	NA	NA	NA	NA	1	1	1	Bacteria	Firmicutes_A	Clostridia	Oscillospirales	CAG-272	?	?
MB2bin389	NA	NA	NA	NA	NA	1	1	1	Bacteria	Bacteroidota	Bacteroidia	Bacteroidales	Bacteroidaceae	Prevotella	?
MB2bin393	NA	NA	NA	NA	NA	0.666667	0.998969	0.5	Bacteria	Firmicutes_I	Bacilli_A	ML615J-28	CAG-313	CAG-313	?
MB2bin406	NA	NA	NA	NA	NA	1	1	1	Bacteria	Firmicutes_A	Clostridia	Oscillospirales	Ruminococcaceae	UBA3818	?
MB2bin409	NA	NA	NA	NA	NA	1	1	1	Bacteria	Firmicutes_A	Clostridia	Oscillospirales	Oscillospiraceae	CAG-110	?
MB2bin416	NA	NA	NA	NA	NA	0.916667	0.999155	1	Bacteria	Actinobacteriota	Coriobacteriia	Coriobacteriales	QAMH01	QAMH01	?
MB2bin420	NA	NA	NA	NA	NA	1	1	1	Bacteria	Firmicutes_A	Clostridia	Christensenellales	CAG-138	UBA1685	?
MB2bin422	NA	NA	NA	NA	NA	0.666667	0.915201	1	Bacteria	Firmicutes_A	Clostridia	Oscillospirales	Oscillospiraceae	CAG-110	?
MB2bin431	NA	NA	NA	NA	NA	1	1	1	Bacteria	Firmicutes_I	Bacilli_A	Erysipelotrichales	Erysipelotrichaceae	CAG-536	?
MB2bin433	NA	NA	NA	NA	NA	1	1	1	Bacteria	Lentisphaerae	Lentisphaeria	Victivallales	?	?	Victivallales bacterium CCUG 44730
MB2bin435	NA	NA	NA	NA	NA	0.75	0.962723	0.8571	Bacteria	Firmicutes_A	Clostridia	Borkfalkiales	CAG-727	QALS01	?
MB2bin440	NA	NA	NA	NA	NA	1	1	1	Bacteria	Firmicutes_A	Clostridia	Oscillospirales	CAG-272	CAG-724	?
MB2bin442	NA	NA	NA	NA	NA	1	1	1	Bacteria	Firmicutes_C	Negativicutes	Selenomonadales	Selenomonadaceae	Mitsuokella	Mitsuokella jalaludinii
MB2bin446	NA	NA	NA	NA	NA	0.875	0.918536	1	Bacteria	Firmicutes_A	Clostridia	Oscillospirales	Ruminococcaceae	Ruthenibacterium	?
MB2bin456	NA	NA	NA	NA	NA	1	1	1	Bacteria	Firmicutes_A	Clostridia	Oscillospirales	CAG-272	CAG-390	?
MB2bin460	NA	NA	NA	NA	NA	0.888889	0.999275	1	Bacteria	Proteobacteria	Alphaproteobacteria	RF32	CAG-239	CAG-495	?
MB2bin462	NA	NA	NA	NA	NA	0.833333	0.951588	1	Bacteria	Firmicutes_A	Clostridia	Oscillospirales	Oscillospiraceae	Ruminiclostridium_C	?
MB2bin465	NA	NA	NA	NA	NA	1	1	1	Bacteria	Firmicutes_I	Bacilli_A	RF39	CAG-302	CAG-762	?
MB2bin474	NA	NA	NA	NA	NA	1	1	1	Bacteria	Actinobacteriota	Coriobacteriia	Coriobacteriales	Eggerthellaceae	Senegalimassilia	Senegalimassilia anaerobia
MB2bin475	NA	NA	NA	NA	NA	0.8	0.912688	1	Bacteria	Firmicutes_A	Clostridia	Lachnospirales	Lachnospiraceae	CAG-303	?
MB2bin483	NA	NA	NA	NA	NA	1	1	1	Bacteria	Actinobacteriota	Coriobacteriia	Coriobacteriales	Eggerthellaceae	CAG-1427	?
MB2bin488	NA	NA	NA	NA	NA	1	1	1	Bacteria	Bacteroidota	Bacteroidia	Bacteroidales	Muribaculaceae	UBA7173	?
MB2bin489	NA	NA	NA	NA	NA	0.823529	0.777117	0	Bacteria	Firmicutes_A	Clostridia	Borkfalkiales	CAG-727	QALS01	?
MB2bin490	NA	NA	NA	NA	NA	0.666667	0.797421	1	Bacteria	Firmicutes_A	Clostridia	Lachnospirales	Lachnospiraceae	Tyzzerella	?
MB2bin493	NA	NA	NA	NA	NA	1	1	1	Bacteria	Proteobacteria	Gammaproteobacteria	Enterobacterales	Succinivibrionaceae	Succinivibrio	?
MB2bin494	NA	NA	NA	NA	NA	1	1	1	Bacteria	Firmicutes_A	Clostridia	Oscillospirales	CAG-272	UBA11512	?
MB2bin502	NA	NA	NA	NA	NA	0.75	0.909639	1	Bacteria	Firmicutes_I	Bacilli_A	Lactobacillales	Lactobacillaceae	Lactobacillus_B	?
MB2bin514	NA	NA	NA	NA	NA	1	1	1	Bacteria	Firmicutes_I	Bacilli_A	Staphylococcales	Staphylococcaceae	Staphylococcus	Staphylococcus aureus
MB2bin524	NA	NA	NA	NA	NA	0.714286	0.721279	0	Bacteria	Firmicutes_C	Negativicutes	Veillonellales	Veillonellaceae	Veillonella_A	?
MB2bin529	NA	NA	NA	NA	NA	1	1	1	Bacteria	Firmicutes_I	Bacilli_A	Erysipelotrichales	Erysipelotrichaceae	Solobacterium	?
MB2bin539	NA	NA	NA	NA	NA	1	1	1	Bacteria	Firmicutes_I	Bacilli_A	RF39	CAG-822	UBA3631	?
MB2bin556	NA	NA	NA	NA	NA	1	1	1	Bacteria	Firmicutes_A	Clostridia	Oscillospirales	Oscillospiraceae	F23-B02	?
MB2bin564	NA	NA	NA	NA	NA	1	1	1	Bacteria	Firmicutes_I	Bacilli_A	RF39	CAG-611	CAG-611	?
MB2bin567	NA	NA	NA	NA	NA	0.818182	0.976647	1	Bacteria	Firmicutes_A	Clostridia	Peptostreptococcales	Anaerovoracaceae	CAG-145	?
MB2bin568	NA	NA	NA	NA	NA	0.727273	0.886741	1	Bacteria	Firmicutes_I	Bacilli_A	RF39	CAG-433	CAG-433	?
MB2bin572	NA	NA	NA	NA	NA	1	1	1	Bacteria	Firmicutes_A	Clostridia	Oscillospirales	Oscillospiraceae	Ruminiclostridium_C	?
MB2bin589	NA	NA	NA	NA	NA	1	1	1	Bacteria	Firmicutes_I	Bacilli_A	RF39	CAG-822	UBA5026	?
MB2bin590	NA	NA	NA	NA	NA	0.882353	0.988989	1	Bacteria	Firmicutes_A	Clostridia	Borkfalkiales	Borkfalkiaceae	Borkfalkia	Borkfalkia ceftriaxoniphila
MB2bin596	NA	NA	NA	NA	NA	1	1	1	Bacteria	Bacteroidota	Bacteroidia	Bacteroidales	Bacteroidaceae	Prevotella	Prevotella buccae
MB2bin603	NA	NA	NA	NA	NA	0.916667	0.954222	1	Bacteria	Firmicutes_A	Clostridia	Oscillospirales	Oscillospiraceae	Lawsonibacter	?
MB2bin611	NA	NA	NA	NA	NA	1	1	1	Bacteria	Firmicutes_A	Clostridia	Christensenellales	CAG-74	?	?
MB2bin648	NA	NA	NA	NA	NA	1	1	1	Bacteria	Bacteroidota	Bacteroidia	Bacteroidales	Bacteroidaceae	Prevotella	?
MB2bin649	NA	NA	NA	NA	NA	1	1	1	Bacteria	Firmicutes_A	Clostridia	Oscillospirales	CAG-272	?	?
MB2bin654	NA	NA	NA	NA	NA	1	1	1	Bacteria	Bacteroidota	Bacteroidia	Bacteroidales	Rikenellaceae	Alistipes	?
MB2bin664	NA	NA	NA	NA	NA	0.666667	0.710462	1	Bacteria	Firmicutes_I	Bacilli_A	RF39	CAG-611	UBA7057	?
MB2bin686	NA	NA	NA	NA	NA	0.95	0.987736	1	Bacteria	Bacteroidota	Bacteroidia	Bacteroidales	Bacteroidaceae	Prevotellamassilia	Prevotellamassilia timonensis
MB2bin726	NA	NA	NA	NA	NA	0.666667	0.830754	1	Bacteria	Firmicutes_A	Clostridia	Oscillospirales	Oscillospiraceae	Oscillibacter	?
MB2bin749	NA	NA	NA	NA	NA	1	1	1	Bacteria	Firmicutes_A	Clostridia	Oscillospirales	Ruminococcaceae	Angelakisella	?
MB2bin761	NA	NA	NA	NA	NA	0	0.5	1	Bacteria	Firmicutes_I	Bacilli_A	Lactobacillales	Lactobacillaceae	Leuconostoc	Leuconostoc citreum
MB2bin774	NA	NA	NA	NA	NA	0.833333	0.930693	1	Bacteria	Firmicutes_A	Clostridia	Oscillospirales	Ruminococcaceae	Ruminococcus	?
MB2bin779	NA	NA	NA	NA	NA	1	1	1	Bacteria	Proteobacteria	Gammaproteobacteria	Burkholderiales	Burkholderiaceae	Sutterella	?
MB2bin789	NA	NA	NA	NA	NA	0.777778	0.806622	1	Bacteria	Firmicutes_I	Bacilli_A	RF39	UBA5348	CAG-1193	?
MB2bin791	NA	NA	NA	NA	NA	1	1	1	Bacteria	Bacteroidota	Bacteroidia	Bacteroidales	Bacteroidaceae	Prevotella	?
MB2bin808	NA	NA	NA	NA	NA	0.833333	0.71246	1	Bacteria	Firmicutes_A	Clostridia	Oscillospirales	Ruminococcaceae	Ruminococcus	?
MB2bin813	NA	NA	NA	NA	NA	1	1	1	Bacteria	Bacteroidota	Bacteroidia	Bacteroidales	Bacteroidaceae	UBA6398	?
MB2bin819	NA	NA	NA	NA	NA	0.7	0.952055	1	Bacteria	Firmicutes_I	Bacilli_A	Lactobacillales	Lactobacillaceae	Lactobacillus	Lactobacillus gasseri
MB2bin842	NA	NA	NA	NA	NA	1	1	1	Bacteria	Firmicutes_A	Clostridia	Oscillospirales	Ruminococcaceae	Ruminococcus	Ruminococcus champanellensis
MB2bin854	NA	NA	NA	NA	NA	0.916667	0.996644	1	Bacteria	Firmicutes_A	Clostridia	TANB77	CAG-508	CAG-273	?
MB2bin857	NA	NA	NA	NA	NA	0.833333	0.905462	1	Bacteria	Firmicutes_A	Clostridia	Oscillospirales	CAG-272	?	?
MB2bin859	NA	NA	NA	NA	NA	1	1	1	Bacteria	Firmicutes_A	Clostridia	Peptostreptococcales	Anaerovoracaceae	?	?
MB2bin874	NA	NA	NA	NA	NA	1	1	1	Bacteria	Verrucomicrobiota	Verrucomicrobiae	Opitutales	CAG-312	CAG-312	?
MB2bin90	NA	NA	NA	NA	NA	1	1	1	Bacteria	Bacteroidota	Bacteroidia	Bacteroidales	UBA932	RC9	?
MB2bin903	NA	NA	NA	NA	NA	1	1	1	Bacteria	Bacteroidota	Bacteroidia	Bacteroidales	Muribaculaceae	CAG-1031	?
MB2bin911	NA	NA	NA	NA	NA	1	1	1	Bacteria	Firmicutes_A	Clostridia	Lachnospirales	Lachnospiraceae	UBA4285	?
MB2bin930	NA	NA	NA	NA	NA	1	1	1	Bacteria	Firmicutes_A	Clostridia	Oscillospirales	Oscillospiraceae	Flavonifractor	?
MB2bin975	NA	NA	NA	NA	NA	1	1	1	Bacteria	Firmicutes_I	Bacilli_A	RF39	CAG-1000	CAG-460	?
MB2bin979	NA	NA	NA	NA	NA	1	1	1	Bacteria	Actinobacteriota	Coriobacteriia	Coriobacteriales	Atopobiaceae	Olsenella	Olsenella sp. GAM18
MGS_2dra00426	NA	NA	NA	NA	NA	0.9	0.988089	1	Bacteria	Firmicutes_A	Clostridia	Peptostreptococcales	Anaerovoracaceae	CAG-145	?
MB2bin911	NA	NA	NA	NA	NA	1	1	1	Bacteria	Firmicutes_A	Clostridia	Lachnospirales	Lachnospiraceae	UBA4285	?
MB2bin930	NA	NA	NA	NA	NA	1	1	1	Bacteria	Firmicutes_A	Clostridia	Oscillospirales	Oscillospiraceae	Flavonifractor	?
MB2bin970	NA	NA	NA	NA	NA	1	1	1	Bacteria	Firmicutes_A	Clostridia	Peptostreptococcales	Anaerovoracaceae	Mogibacterium	?
MB2bin975	NA	NA	NA	NA	NA	1	1	1	Bacteria	Firmicutes_I	Bacilli_A	RF39	CAG-1000	CAG-460	?
MB2bin979	NA	NA	NA	NA	NA	1	1	1	Bacteria	Actinobacteriota	Coriobacteriia	Coriobacteriales	Atopobiaceae	Olsenella	Olsenella sp. GAM18
MGS_2dra00028	NA	NA	NA	NA	NA	0.8	0.978225	1	Bacteria	Bacteroidota	Bacteroidia	Bacteroidales	Bacteroidaceae	?	?
MGS_2dra00426	NA	NA	NA	NA	NA	0.909091	0.979951	1	Bacteria	Firmicutes_A	Clostridia	Peptostreptococcales	Anaerovoracaceae	CAG-145	?
MGS_2dra01209	NA	NA	NA	NA	NA	1	1	1	Bacteria	Bacteroidota	Bacteroidia	Bacteroidales	Bacteroidaceae	?	?
