# Supplementary material for: Dispersal strategies shape persistence and evolution of human gut bacteria
Source: Cell Host Microbe. 2021 Jul 14;29(7):1167–1176.e9. doi: 10.1016/j.chom.2021.05.008 (PMC8288446; doi:10.1016/j.chom.2021.05.008)
Supplement: Table S3. Cohorts used in meta-analysis, related to Figure 1 — (A) Studies used in meta-analysis. Accession codes, number of samples, number of individuals, mean and standard deviation of age, and notes to each cohort are listed. (B) Metadata for meta-analysis cohort, including individual, time point in days relative to first sampling, family, sex, country of host and the total read pairs (before processing), age, where available for each sample. Negative age values indicate preterm infants. Further we indicated samples from the new cohort that were previously published. [file mmc4.xlsx]

## Sheet: SupplTab3A
Number	Study	doi publication	data source (EBI project IDs, webpage)	citation	StudyName	Samples	Individuals	Mean Age	Sd Age	female %	Notes
1	Internal	10.1136/gutjnl-2018-317715,10.15252/msb.20177589	PRJEB8347 ,PRJEB17632, PRJEB28730		HD	290	36	25.4857	15.6795	0.470588	Healthy families
2	Kazachstan	10.1136/bmjopen-2018-021682	PRJEB17632	Kushugulova et al., 2018	KZ2018	172	86	50.4118	10.9765	0.647059	-
3	ABX_TUEB	10.1128/AAC.01504-15	PRJEB10391	Willmann et al., 2015	TUEB	12	2	41.5	13.435		Antibiotic intervention
4	Baekhed2015	10.1016/j.chom.2015.04.004	PRJEB6456	Bäckhed et al., 2015	BKHD	400	200	16.0867	15.5425	0.777778	Infant-Mother
5	Aagaard	10.1038/nm.4272	PRJNA322188	Chu et al., 2017	AAGD	65	54	6.0931	11.5077	0.537037	Infant-Mother
6	Asnicar	10.1128/mSystems.00164-16	PRJNA339914	Asnicar et al., 2017	ASNI	16	10	0.25	0	0.6	Infants
7	Lee_FMT	10.1186/s40168-017-0270-x	PRJNA353655	Lee et al., 2017	FMT1	9	3	28.3333	4.72582	0.333333	FMT
8	Heintz-Buschart et al 2017	10.1038/nmicrobiol.2016.180	PRJNA289586	Heintz-Buschart et al., 2016	HzBs	93	38	32.1842	20.8403	0.578947	Healthy families
9	HMPv1	10.1038/nature11234	HMP webpage	Huttenhower et al., 2012	HMP	206	86	26.4302	5.28603	0.453488	Healthy subjects
10	Kostic2015	10.1016/j.chom.2015.01.001	https://diabimmune-17.ltdk.helsinki.fi/	Kostic et al., 2015	KOSTIC	124	19	0.665753	0.221434	0.526316	Infants
11	Yassour 2016	10.1126/scitranslmed.aad0917	PRJNA290381	Yassour et al., 2016	YAS2016	240	40	0.229167	0.279563	0.421053	Infants
12	Vatanen2016	10.1016/j.cell.2016.04.007	PRJNA290380	Vatanen et al., 2016	VAT2016	789	211	0.699591	0.488366	0.464455	Infants
13	Ferretti2018	10.1016/j.chom.2018.06.005	PRJNA352475	Ferretti et al., 2018	FER2018	119	46	13.9572	16.8111	0.717391	Infant-Mother				21.0804
14	Stab2018	10.1038/s41564-017-0096-0	PRJNA354235	Mehta et al., 2018	MEHT2018	929	308	70.329	4.28776		Elder cohort
15	Zeevi	10.1016/j.cell.2015.11.001	PRJEB11532	Zeevi et al., 2015	ZEEV2015	857	608	43.4419	12.9149	0.394464	Diet intervention
16	BengPalm2015	10.1128/AAC.00933-15	PRJEB7369	Bengtsson-Palme et al., 2015	BePa2015	70	35	25.5429	2.44159	0.742857	Antibiotic resistance
17	Raymond2016	10.1038/ismej.2015.148	PRJEB8094	Raymond et al., 2016	RAY2016	72	24	25.375	3.90999	0.541667	Antibiotic intervention
18	Pallelja2018	10.1038/ismej.2015.148	ERP022986	Palleja et al., 2018	PAL2018	57	12	23.4167	5.3165		Antibiotic intervention
19	Yassour2018	10.1016/j.chom.2018.06.007	PRJNA475246	Yassour et al., 2018	YAS2018	284	84	0.149816	0.113681	0.77381	Infants
20	Morrow2016	10.1016/j.celrep.2016.03.015, 10.1038/nmeth.3802	PRJNA63661	Scholz et al., 2016, Ward et al., 2016	WARD2016	398	163	-0.198336	0.0965484	0.555556	Infants (premature)
21	Li2016	10.1126/science.aad8852	PRJEB12357	Li et al., 2016	Li2016	56	13				FMT

## Sheet: SupplTab3B
#SmplID	OfficialName	Bodysite	Family	Family_role	Individual	Time_rel	Gender	Age	DeliveryMode	Country	latitude	longitude	FMT_donor	Antibiotics	SolidFood	Infant_Formula	Length_of_stay	Country_visited	Days_w_travellers_diarrhoea	BirthWeight	Total_duration_of_breastfeeding_days	Formula_first_day	Amount_of_breastmilk_at_age_3months_grams	Feeding_state_at_2_weeks	Formula_used_at_2_weeks	Feeding_state_at_1mo	Formula_used_at_1mo	Feeding_state_at_2mo	Formula_used_at_2mo	Feeding_state_at_3mo	Formula_used_at_3mo	Gestation_week	Hospital	Included in Costea et al 2017/Hildebrand et al 2018	ReadPairs
MM100	HD.S4	stool	ALI	Child	al4	0	Male	14		GER	49.3	8.7																						X	81221818
MM101	HD.S4	stool	ALI	Child	al4	725	Male	16		GER	49.3	8.7																						X	49654138
MM1	HD.S1	stool	ALI	Father	al1	0	Male	48		GER	49.3	8.7																						X	62569014
MM2	HD.S1	stool	ALI	Father	al1	2	Male	48		GER	49.3	8.7																						X	57842340
MM3	HD.S1	stool	ALI	Father	al1	374	Male	49		GER	49.3	8.7		Ceftriaxon																				X	19527820
MM4	HD.S1	stool	ALI	Father	al1	376	Male	49		GER	49.3	8.7																						X	66223236
MM5	HD.S1	stool	ALI	Father	al1	377	Male	49		GER	49.3	8.7																						X	90658534
MM6	HD.S1	stool	ALI	Father	al1	378	Male	49		GER	49.3	8.7																						X	83594442
MM7	HD.S1	stool	ALI	Father	al1	380	Male	49		GER	49.3	8.7																						X	99354494
MM8	HD.S1	stool	ALI	Father	al1	392	Male	49		GER	49.3	8.7																						X	97010798
MM9	HD.S1	stool	ALI	Father	al1	392	Male	49		GER	49.3	8.7																						X	54115020
MM10	HD.S1	stool	ALI	Father	al1	392	Male	49		GER	49.3	8.7																						X	77337476
MM11	HD.S1	stool	ALI	Father	al1	60	Male	48		GER	49.3	8.7																						X	69143512
MM12X2	HD.S1	stool	ALI	Father	al1	600	Male	50		GER	49.3	8.7																						X	339449406
MM12	HD.S1	stool	ALI	Father	al1	600	Male	50		GER	49.3	8.7																						X	78844428
MM13	HD.S1	stool	ALI	Father	al1	630	Male	50		GER	49.3	8.7																						X	65979804
MM14	HD.S1	stool	ALI	Father	al1	632	Male	50		GER	49.3	8.7																						X	62486642
MM15	HD.S1	stool	ALI	Father	al1	637	Male	50		GER	49.3	8.7																						X	70613364
MM16X2	HD.S1	stool	ALI	Father	al1	7	Male	48		GER	49.3	8.7																						X	446149334
MM16	HD.S1	stool	ALI	Father	al1	7	Male	48		GER	49.3	8.7																						X	113931594
MM17	HD.S1	stool	ALI	Father	al1	773	Male	50		GER	49.3	8.7																						X	96009106
MM18	HD.S1	stool	ALI	Father	al1	877	Male	51		GER	49.3	8.7		Cefuroxime																				X	70005178
MM19	HD.S1	stool	ALI	Father	al1	881	Male	51		GER	49.3	8.7																						X	77971480
MM20	HD.S1	stool	ALI	Father	al1	883	Male	51		GER	49.3	8.7																						X	55499404
MM21	HD.S1	stool	ALI	Father	al1	895	Male	51		GER	49.3	8.7																						X	65273374
MM22	HD.S1	stool	ALI	Father	al1	898	Male	51		GER	49.3	8.7																						X	53223026
MM23	HD.S1	stool	ALI	Father	al1	902	Male	51		GER	49.3	8.7																						X	54960888
MM24	HD.S1	stool	ALI	Father	al1	904	Male	51		GER	49.3	8.7																						X	64449824
MM25	HD.S1	stool	ALI	Father	al1	918	Male	51		GER	49.3	8.7																						X	63349524
MM26	HD.S1	stool	ALI	Father	al1	7	Male	51		GER	49.3	8.7																						X	84862938
MM27	HD.S1	stool	ALI	Father	al1	392	Male	51		GER	49.3	8.7																						X	99906038
MM28	HD.S1	stool	ALI	Father	al1	392	Male	51		GER	49.3	8.7																						X	62288388
MM29	HD.S1	stool	ALI	Father	al1	392	Male	51		GER	49.3	8.7																						X	90980484
MM30	HD.S1	stool	ALI	Father	al1	7	Male	51		GER	49.3	8.7																						X	97222718
MM31	HD.S1	stool	ALI	Father	al1	392	Male	51		GER	49.3	8.7																						X	66530440
MM32	HD.S1	stool	ALI	Father	al1	392	Male	51		GER	49.3	8.7																						X	87903106
MM33	HD.S1	stool	ALI	Father	al1	392	Male	51		GER	49.3	8.7																						X	67926912
MM34	HD.S1	stool	ALI	Father	al1	600	Male	51		GER	49.3	8.7																						X	83627678
MM35	HD.S1	stool	ALI	Father	al1	9	Male	51		GER	49.3	8.7																						X	64016686
MM36	HD.S1	stool	ALI	Father	al1	1362	Male	51		GER	49.3	8.7																						X	60460612
MM37	HD.S1	stool	ALI	Father	al1	1461	Male	51		GER	49.3	8.7																						X	58009566
MM38	HD.S1	stool	ALI	Father	al1	1681	Male	51		GER	49.3	8.7																						X	64728164
MM39	HD.S1	stool	ALI	Father	al1	1909	Male	51		GER	49.3	8.7																							34899238
MM40	HD.S1	stool	ALI	Father	al1	2083	Male	51		GER	49.3	8.7																							78262252
MM80	HD.S2	stool	ALI	Mother	al2	0	Female	49		GER	49.3	8.7		deoxycyclin,moxiflaxinhydrochloride																				X	74269376
MM81	HD.S2	stool	ALI	Mother	al2	726	Female	51		GER	49.3	8.7																						X	59806764
MM82	HD.S2	stool	ALI	Mother	al2	741	Female	51		GER	49.3	8.7																						X	78719004
MM83	HD.S2	stool	ALI	Mother	al2	754	Female	51		GER	49.3	8.7																						X	71504688
MM84	HD.S2	stool	ALI	Mother	al2	725	Female	51		GER	49.3	8.7																						X	51671138
MM85	HD.S2	stool	ALI	Mother	al2	737	Female	51		GER	49.3	8.7																						X	71287280
MM86	HD.S2	stool	ALI	Mother	al2	743	Female	51		GER	49.3	8.7																						X	43678072
MM90	HD.S3	stool	ALI	Child	al3	0	Male	19		GER	49.3	8.7																						X	69366324
MM91	HD.S3	stool	ALI	Child	al3	727	Male	21		GER	49.3	8.7																						X	53252410
MM92	HD.S3	stool	ALI	Child	al3	732	Male	21		GER	49.3	8.7																						X	58710404
MM93	HD.S3	stool	ALI	Child	al3	734	Male	21		GER	49.3	8.7																						X	52536984
MM94	HD.S3	stool	ALI	Child	al3	724	Male	21		GER	49.3	8.7																						X	46728058
MM95	HD.S3	stool	ALI	Child	al3	729	Male	21		GER	49.3	8.7																						X	61947098
MM96	HD.S3	stool	ALI	Child	al3	733	Male	21		GER	49.3	8.7																						X	49229202
MM97	HD.S3	stool	ALI	Child	al3	735	Male	21		GER	49.3	8.7																						X	55624802
MM98	HD.S3	stool	ALI	Child	al3	1349	Male	23		GER	49.3	8.7																							34828820
MM350	HD.S6	stool	DON	Father	do1	0		36		GER	49.3	8.7																						X	79865588
MM351	HD.S6	stool	DON	Father	do1	30		36		GER	49.3	8.7																						X	82244868
MM352	HD.S6	stool	DON	Father	do1	7		36		GER	49.3	8.7																						X	55537906
MM360	HD.S6	stool	DON	Mother	do2	0		36		GER	49.3	8.7																						X	47463028
MM361	HD.S16	stool	DON	Mother	do2	30		36		GER	49.3	8.7																						X	64107586
MM362	HD.S16	stool	DON	Mother	do2	7		36		GER	49.3	8.7																						X	38780758
MM370	HD.S17	stool	DON	Child	do3	0		7		GER	49.3	8.7																						X	74117504
MM371	HD.S17	stool	DON	Child	do3	30		7		GER	49.3	8.7																						X	57822848
MM372	HD.S17	stool	DON	Child	do3	7		7		GER	49.3	8.7																						X	76670058
MM380	HD.S18	stool	DON	Child	do4	0		7		GER	49.3	8.7																						X	80390736
MM381	HD.S18	stool	DON	Child	do4	30		7		GER	49.3	8.7																						X	64565362
MM382	HD.S18	stool	DON	Child	do4	7		7		GER	49.3	8.7																						X	158709536
MM400	HD.S7	stool			81	0	Male	30		GER	49.3	8.7																						X	133604530
MM401	HD.S7	stool			81	2	Male	30		GER	49.3	8.7																						X	55328276
MM402	HD.S7	stool			81	392	Male	31		GER	49.3	8.7																						X	87247368
MM403	HD.S7	stool			81	60	Male	30		GER	49.3	8.7																						X	52736
MM404	HD.S7	stool			81	7	Male	30		GER	49.3	8.7																						X	146317858
MM405	HD.S7	stool			81	773	Male	32		GER	49.3	8.7																						X	71636702
MM406	HD.S7	stool			81	7	Male	30		GER	49.3	8.7																						X	84619486
MM407	HD.S7	stool			81	7	Male	30		GER	49.3	8.7																						X	77308940
MM408	HD.S7	stool			81	7	Male	30		GER	49.3	8.7																						X	57112686
MM560	HD.S8	stool	PLU	Mother	127	0	Female			GER	49.3	8.7																						X	77515900
MM561	HD.S8	stool	PLU	Mother	127	30	Female			GER	49.3	8.7																						X	78379442
MM562	HD.S8	stool	PLU	Mother	127	7	Female			GER	49.3	8.7																						X	79263002
MM570	HD.S9	stool	PLU	Child	137	0		5		GER	49.3	8.7																						X	67008328
MM571	HD.S9	stool	PLU	Child	137	30		5		GER	49.3	8.7																						X	78561844
MM572	HD.S9	stool	PLU	Child	137	7		5		GER	49.3	8.7																						X	76608052
MM650	HD.S12	stool	THI		147	0		47		GER	49.3	8.7																						X	60928746
IN1	HD.S13	stool	THI		s1	0		47		GER	49.3	8.7																						X	73505782
IN2	HD.S13	stool	THI		s1	741		49		GER	49.3	8.7																						X	77217838
IN3	HD.S13	stool	THI		s1	744		49		GER	49.3	8.7																						X	75519772
IN4	HD.S13	stool	THI		s1	748		49		GER	49.3	8.7																						X	86995818
IN5	HD.S14	stool			s2	0		29		GER	49.3	8.7																						X	85393514
IN6	HD.S14	stool			s2	2		29		GER	49.3	8.7																						X	28027532
IN7	HD.S14	stool			s2	392		30		GER	49.3	8.7																						X	63454292
IN8	HD.S14	stool			s2	60		29		GER	49.3	8.7																						X	71003692
IN9	HD.S14	stool			s2	7		29		GER	49.3	8.7																						X	58267326
IN13	HD.S15	stool			s6	0	Male	33		GER	49.3	8.7																						X	138068312
IN14	HD.S15	stool			s6	2	Male	33		GER	49.3	8.7																						X	15645178
IN15	HD.S15	stool			s6	392	Male	34		GER	49.3	8.7																						X	45933302
IN16	HD.S15	stool			s6	60	Male	33		GER	49.3	8.7																						X	128798868
IN17	HD.S15	stool			s6	7	Male	33		GER	49.3	8.7																						X	104733384
IN18	HD.S15	stool			s6	889	Male	36		GER	49.3	8.7																						X	56451802
IN19	HD.S15	stool			s6	7	Male	33		GER	49.3	8.7																						X	84878596
IN20	HD.S15	stool			s6	7	Male	33		GER	49.3	8.7																						X	62060558
IN21	HD.S15	stool			s6	7	Male	33		GER	49.3	8.7																						X	104603898
IN22	HD.S10	stool	PLU	Father	s7	7	Male	40		GER	49.3	8.7																						X	74716794
IN23	HD.S10	stool	PLU	Father	s7	0	Male	40		GER	49.3	8.7																						X	56467164
IN24	HD.S10	stool	PLU	Father	s7	17	Male	40		GER	49.3	8.7																						X	83241458
IN25	HD.S10	stool	PLU	Father	s7	47	Male	40		GER	49.3	8.7																						X	103077594
IN26	HD.S10	stool	PLU	Father	s7	24	Male	40		GER	49.3	8.7																						X	81370800
IN31	HD.S9	stool	PLU	Child	s8	0		5		GER	49.3	8.7																						X	67012984
IN32	HD.S9	stool	PLU	Child	s8	30		5		GER	49.3	8.7																						X	78563982
IN33	HD.S9	stool	PLU	Child	s8	7		5		GER	49.3	8.7																						X	76618468
IN34	HD.S19	stool	PEA	Father	s9	0	Male	36		GER	49.3	8.7																						X	158206238
IN35	HD.S19	stool	PEA	Father	s9	1461	Male	40		GER	49.3	8.7																						X	46440790
IN36	HD.S19	stool	PEA	Father	s9	1681	Male	40		GER	49.3	8.7																						X	42438850
IN37	HD.S19	stool	PEA	Father	s9	2	Male	36		GER	49.3	8.7																						X	133213008
IN38	HD.S19	stool	PEA	Father	s9	392	Male	37		GER	49.3	8.7																						X	55260622
IN39	HD.S19	stool	PEA	Father	s9	392	Male	37		GER	49.3	8.7																						X	81618864
IN40	HD.S19	stool	PEA	Father	s9	392	Male	37		GER	49.3	8.7																						X	22445716
IN41	HD.S19	stool	PEA	Father	s9	392	Male	37		GER	49.3	8.7																						X	66239698
IN42	HD.S19	stool	PEA	Father	s9	60	Male	36		GER	49.3	8.7																						X	96067880
IN43	HD.S19	stool	PEA	Father	s9	600	Male	37		GER	49.3	8.7																						X	59485316
IN44	HD.S19	stool	PEA	Father	s9	600	Male	37		GER	49.3	8.7																						X	139452660
IN45	HD.S19	stool	PEA	Father	s9	7	Male	36		GER	49.3	8.7																						X	170333090
IN46	HD.S19	stool	PEA	Father	s9	7	Male	36		GER	49.3	8.7																						X	222119144
IN47	HD.S19	stool	PEA	Father	s9	773	Male	38		GER	49.3	8.7																						X	100337874
IN48	HD.S19	stool	PEA	Father	s9	918	Male	38		GER	49.3	8.7																						X	65807626
IN49	HD.S19	stool	PEA	Father	s9	7	Male	36		GER	49.3	8.7																						X	72562250
IN50	HD.S19	stool	PEA	Father	s9	392	Male	37		GER	49.3	8.7																						X	93051082
IN51	HD.S19	stool	PEA	Father	s9	392	Male	37		GER	49.3	8.7																						X	58056346
IN52	HD.S19	stool	PEA	Father	s9	392	Male	37		GER	49.3	8.7																						X	61711822
IN53	HD.S19	stool	PEA	Father	s9	7	Male	36		GER	49.3	8.7																						X	68451660
IN54	HD.S19	stool	PEA	Father	s9	392	Male	37		GER	49.3	8.7																						X	78303482
IN55	HD.S19	stool	PEA	Father	s9	392	Male	37		GER	49.3	8.7																						X	72412662
IN56	HD.S19	stool	PEA	Father	s9	392	Male	37		GER	49.3	8.7																						X	55260622
IN60	HD.S19	stool	PEA	Father	s9	7	Male	36		GER	49.3	8.7																						X	86068280
IN300	HD.S19	stool	PEA	Father	s9	1936	Male	41		GER	49.3	8.7																							34680672
IN301	HD.S19	stool	PEA	Father	s9	2083	Male	41		GER	49.3	8.7																							100980924
IN62	HD.S20	stool	PEA	Mother	s10	0	Female	37		GER	49.3	8.7																							64066352
IN63	HD.S21	stool	PEA	Child	s11	0	Male	8		GER	49.3	8.7																							59016558
IN64	HD.S22	stool	PEA	Child	s12	0	Female	5		GER	49.3	8.7																							65206524
IN65	HD.S23	stool	MIK	Father	s13	0	Male	38		GER	49.3	8.7																							56918002
IN66	HD.S23	stool	MIK	Father	s13	30	Male	38		GER	49.3	8.7																							50691558
IN67	HD.S23	stool	MIK	Father	s13	7	Male	38		GER	49.3	8.7																							46489696
IN68	HD.S24	stool	MIK	Mother	s14	0	Female	38		GER	49.3	8.7																							78494150
IN69	HD.S24	stool	MIK	Mother	s14	30	Female	38		GER	49.3	8.7																							73817864
IN70	HD.S24	stool	MIK	Mother	s14	7	Female	38		GER	49.3	8.7																							71646518
IN71	HD.S25	stool	MIK	Child	s15	0	Female	6		GER	49.3	8.7																							181151524
IN72	HD.S25	stool	MIK	Child	s15	0	Female	6		GER	49.3	8.7																							71989302
IN73	HD.S25	stool	MIK	Child	s15	30	Female	6		GER	49.3	8.7																							57209696
IN74	HD.S25	stool	MIK	Child	s15	7	Female	6		GER	49.3	8.7																							50928258
IN75	HD.S26	stool	MIK	Child	s16	0	Female	6		GER	49.3	8.7																							79439478
IN76	HD.S26	stool	MIK	Child	s16	30	Female	6		GER	49.3	8.7																							52981112
IN77	HD.S26	stool	MIK	Child	s16	7	Female	6		GER	49.3	8.7																							67306356
IN78	HD.S27	stool	MIK	Child	s17	0	Female	4		GER	49.3	8.7																							47529994
IN79	HD.S27	stool	MIK	Child	s17	30	Female	4		GER	49.3	8.7																							59507984
IN80	HD.S27	stool	MIK	Child	s17	7	Female	4		GER	49.3	8.7																							52036678
IN81	HD.S28	stool			s18	235	Male	38		GER	49.3	8.7																							40502562
IN82	HD.S28	stool			s18	236	Male	38		GER	49.3	8.7																							48705042
IN83	HD.S28	stool			s18	238	Male	38		GER	49.3	8.7																							58461478
IN84	HD.S28	stool			s18	240	Male	38		GER	49.3	8.7																							51233182
IN85	HD.S28	stool			s18	242	Male	38		GER	49.3	8.7																							51500086
IN86	HD.S28	stool			s18	244	Male	38		GER	49.3	8.7																							54329248
IN87	HD.S28	stool			s18	245	Male	38		GER	49.3	8.7																							47253380
IN88	HD.S28	stool			s18	246	Male	38		GER	49.3	8.7																							61288382
IN89	HD.S28	stool			s18	251	Male	38		GER	49.3	8.7																							53017576
IN90	HD.S28	stool			s18	257	Male	38		GER	49.3	8.7																							49203078
IN91	HD.S28	stool			s18	268	Male	38		GER	49.3	8.7																							46404386
IN92	HD.S29	stool			s19	365	Male	36		GER	49.3	8.7																							56387842
IN93	HD.S29	stool			s19	372	Male	36		GER	49.3	8.7																							52075676
IN94	HD.S29	stool			s19	375	Male	36		GER	49.3	8.7																							74112580
IN95	HD.S29	stool			s19	376	Male	36		GER	49.3	8.7																							55022936
IN96	HD.S29	stool			s19	377	Male	36		GER	49.3	8.7																							58427632
IN97	HD.S29	stool			s19	378	Male	36		GER	49.3	8.7																							70869344
IN98	HD.S29	stool			s19	379	Male	36		GER	49.3	8.7																							43172512
IN99	HD.S29	stool			s19	380	Male	36		GER	49.3	8.7																							64172536
IN100	HD.S29	stool			s19	381	Male	36		GER	49.3	8.7																							62980096
IN101	HD.S29	stool			s19	382	Male	36		GER	49.3	8.7																							54619288
IN102	HD.S29	stool			s19	383	Male	36		GER	49.3	8.7																							72362588
IN103	HD.S29	stool			s19	384	Male	36		GER	49.3	8.7																							48230862
IN104	HD.S29	stool			s19	385	Male	36		GER	49.3	8.7																							66134306
IN105	HD.S29	stool			s19	425	Male	36		GER	49.3	8.7																							51517534
IN106	HD.S29	stool			s19	500	Male	36		GER	49.3	8.7																							24463032
IN107	HD.S29	stool			s19	600	Male	37		GER	49.3	8.7																							62548126
IN108	HD.S30	stool			s20	0	Male	29		GER	49.3	8.7																							40565538
IN109	HD.S30	stool			s20	60	Male	29		GER	49.3	8.7																							48198274
IN110	HD.S30	stool			s20	7	Male	29		GER	49.3	8.7																							48827026
IN111	HD.S31	stool			s21	0		28		GER	49.3	8.7																							87616238
IN112	HD.S31	stool			s21	60		28		GER	49.3	8.7																							61318036
IN113	HD.S31	stool			s21	7		28		GER	49.3	8.7																							70160994
IN114	HD.S32	stool			s22	0	Female	34		GER	49.3	8.7																							67258950
IN115	HD.S32	stool			s22	2	Female	34		GER	49.3	8.7																							58827964
IN116	HD.S32	stool			s22	386	Female	35		GER	49.3	8.7		Amoxicillinum,acidum_clavulanicum																					89186192
IN117	HD.S32	stool			s22	388	Female	35		GER	49.3	8.7																							95991426
IN118	HD.S32	stool			s22	389	Female	35		GER	49.3	8.7																							52861370
IN119	HD.S32	stool			s22	390	Female	35		GER	49.3	8.7																							77931008
IN120	HD.S32	stool			s22	392	Female	35		GER	49.3	8.7																							86896626
IN121	HD.S32	stool			s22	403	Female	35		GER	49.3	8.7																							53941512
IN122	HD.S32	stool			s22	60	Female	34		GER	49.3	8.7																							69979356
IN123	HD.S32	stool			s22	7	Female	34		GER	49.3	8.7																							50379204
IN124	HD.S32	stool			s22	918	Female	36		GER	49.3	8.7																							51663332
IN128	HD.S33	stool			s23	0	Female	26		GER	49.3	8.7																							61656676
IN129	HD.S33	stool			s23	60	Female	26		GER	49.3	8.7																							61254150
IN130	HD.S33	stool			s23	7	Female	26		GER	49.3	8.7																							51497980
IN131	HD.S34	stool	bugK	Father	s24	0	Male	33		GER	49.3	8.7																							58087494
IN132	HD.S34	stool	bugK	Father	s24	1125	Male	36		GER	49.3	8.7																							60598810
IN133	HD.S34	stool	bugK	Father	s24	1132	Male	36		GER	49.3	8.7																							38025804
IN134	HD.S34	stool	bugK	Father	s24	1146	Male	36		GER	49.3	8.7																							50971808
IN135	HD.S34	stool	bugK	Father	s24	1161	Male	36		GER	49.3	8.7																							52787224
IN136	HD.S34	stool	bugK	Father	s24	1163	Male	36		GER	49.3	8.7																							45230580
IN137	HD.S34	stool	bugK	Father	s24	1167	Male	36		GER	49.3	8.7																							48293182
IN138	HD.S34	stool	bugK	Father	s24	1181	Male	36		GER	49.3	8.7																							56179162
IN139	HD.S34	stool	bugK	Father	s24	1216	Male	36		GER	49.3	8.7																							42384978
IN140	HD.S34	stool	bugK	Father	s24	1256	Male	36		GER	49.3	8.7																							48544056
IN141	HD.S34	stool	bugK	Father	s24	1279	Male	36		GER	49.3	8.7																							112543550
IN142	HD.S34	stool	bugK	Father	s24	1314	Male	37		GER	49.3	8.7																							55167132
IN143	HD.S34	stool	bugK	Father	s24	1338	Male	37		GER	49.3	8.7																							111122188
IN144	HD.S34	stool	bugK	Father	s24	1345	Male	37		GER	49.3	8.7																							53294120
IN145	HD.S34	stool	bugK	Father	s24	1375	Male	37		GER	49.3	8.7																							34442186
IN146	HD.S34	stool	bugK	Father	s24	1432	Male	37		GER	49.3	8.7																							68262490
IN147	HD.S34	stool	bugK	Father	s24	1495	Male	37		GER	49.3	8.7																							65300678
IN148	HD.S34	stool	bugK	Father	s24	1528	Male	37		GER	49.3	8.7																							41737210
IN149	HD.S34	stool	bugK	Father	s24	1584	Male	37		GER	49.3	8.7																							53256258
IN150	HD.S34	stool	bugK	Father	s24	1681	Male	37		GER	49.3	8.7																							58850286
IN151	HD.S34	stool	bugK	Father	s24	2	Male	33		GER	49.3	8.7																							73516552
IN152	HD.S34	stool	bugK	Father	s24	392	Male	34		GER	49.3	8.7																							69389908
IN153	HD.S34	stool	bugK	Father	s24	392	Male	34		GER	49.3	8.7																							68910934
IN154	HD.S34	stool	bugK	Father	s24	392	Male	34		GER	49.3	8.7																							51660868
IN155	HD.S34	stool	bugK	Father	s24	60	Male	33		GER	49.3	8.7																							52304554
IN156	HD.S34	stool	bugK	Father	s24	600	Male	34		GER	49.3	8.7																							49586370
IN157	HD.S34	stool	bugK	Father	s24	600	Male	34		GER	49.3	8.7																							340769408
IN158	HD.S34	stool	bugK	Father	s24	7	Male	33		GER	49.3	8.7																							145011664
IN159	HD.S34	stool	bugK	Father	s24	7	Male	33		GER	49.3	8.7																							302096990
IN160	HD.S34	stool	bugK	Father	s24	773	Male	35		GER	49.3	8.7																							84619202
IN161	HD.S34	stool	bugK	Father	s24	918	Male	35		GER	49.3	8.7																							80266206
IN162	HD.S34	stool	bugK	Father	s24	7	Male	33		GER	49.3	8.7																							111435586
IN163	HD.S34	stool	bugK	Father	s24	392	Male	34		GER	49.3	8.7																							69275688
IN164	HD.S34	stool	bugK	Father	s24	392	Male	34		GER	49.3	8.7																							119745898
IN165	HD.S34	stool	bugK	Father	s24	392	Male	34		GER	49.3	8.7																							62641674
IN166	HD.S34	stool	bugK	Father	s24	7	Male	33		GER	49.3	8.7																							81153992
IN167	HD.S34	stool	bugK	Father	s24	392	Male	34		GER	49.3	8.7																							85172490
IN168	HD.S34	stool	bugK	Father	s24	392	Male	34		GER	49.3	8.7																							64797956
IN169	HD.S34	stool	bugK	Father	s24	392	Male	34		GER	49.3	8.7																							49201848
IN173	HD.S34	stool	bugK	Father	s24	7	Male	33		GER	49.3	8.7																							77113214
IN174	HD.S35	stool	bugK	Child	s25	0	Male	1		GER	49.3	8.7																							60713240
IN175	HD.S35	stool	bugK	Child	s25	131	Male	2		GER	49.3	8.7																							57431956
IN176	HD.S35	stool	bugK	Child	s25	14	Male	1		GER	49.3	8.7																							46613476
IN177	HD.S35	stool	bugK	Child	s25	154	Male	2		GER	49.3	8.7																							87044358
IN178	HD.S35	stool	bugK	Child	s25	189	Male	1		GER	49.3	8.7																							63940456
IN179	HD.S35	stool	bugK	Child	s25	21	Male	1		GER	49.3	8.7																							55087152
IN180	HD.S35	stool	bugK	Child	s25	213	Male	1		GER	49.3	8.7																							52118536
IN181	HD.S35	stool	bugK	Child	s25	250	Male	1		GER	49.3	8.7																							48981250
IN182	HD.S35	stool	bugK	Child	s25	307	Male	1		GER	49.3	8.7																							47923256
IN183	HD.S35	stool	bugK	Child	s25	370	Male	1		GER	49.3	8.7																							55184756
IN184	HD.S35	stool	bugK	Child	s25	403	Male	2		GER	49.3	8.7																							54713654
IN185	HD.S35	stool	bugK	Child	s25	459	Male	2		GER	49.3	8.7																							40221514
IN186	HD.S35	stool	bugK	Child	s25	56	Male	1		GER	49.3	8.7																							50246204
IN187	HD.S35	stool	bugK	Child	s25	7	Male	1		GER	49.3	8.7																							48236798
IN188	HD.S35	stool	bugK	Child	s25	91	Female	1		GER	49.3	8.7																							50105152
IN189	HD.S36	stool	bugK	Child	s26	0	Female	2		GER	49.3	8.7																							66470980
IN190	HD.S36	stool	bugK	Child	s26	131	Female	3		GER	49.3	8.7																							64840220
IN191	HD.S36	stool	bugK	Child	s26	14	Female	2		GER	49.3	8.7																							56662846
IN192	HD.S36	stool	bugK	Child	s26	154	Female	3		GER	49.3	8.7																							70617518
IN193	HD.S36	stool	bugK	Child	s26	189	Female	3		GER	49.3	8.7																							45701402
IN194	HD.S36	stool	bugK	Child	s26	21	Female	2		GER	49.3	8.7																							38829234
IN195	HD.S36	stool	bugK	Child	s26	213	Female	3		GER	49.3	8.7																							52244806
IN196	HD.S36	stool	bugK	Child	s26	250	Female	3		GER	49.3	8.7																							51350172
IN197	HD.S36	stool	bugK	Child	s26	307	Female	3		GER	49.3	8.7																							53998280
IN198	HD.S36	stool	bugK	Child	s26	370	Female	3		GER	49.3	8.7																							57117694
IN199	HD.S36	stool	bugK	Child	s26	403	Female	4		GER	49.3	8.7																							56923120
IN200	HD.S36	stool	bugK	Child	s26	459	Female	4		GER	49.3	8.7																							64177980
IN201	HD.S36	stool	bugK	Child	s26	551	Female	4		GER	49.3	8.7																							50214146
IN202	HD.S36	stool	bugK	Child	s26	56	Female	2		GER	49.3	8.7																							44931570
IN203	HD.S36	stool	bugK	Child	s26	91	Female	3		GER	49.3	8.7																							58562860
IN204	HD.S37	stool	bugK	Mother	s27	0	Female	37		GER	49.3	8.7																							37061908
IN205	HD.S37	stool	bugK	Mother	s27	131	Female	37		GER	49.3	8.7																							115114904
IN206	HD.S37	stool	bugK	Mother	s27	14	Female	37		GER	49.3	8.7																							37254718
IN207	HD.S37	stool	bugK	Mother	s27	154	Female	37		GER	49.3	8.7																							131475816
IN208	HD.S37	stool	bugK	Mother	s27	189	Female	37		GER	49.3	8.7																							55005214
IN209	HD.S37	stool	bugK	Mother	s27	21	Female	37		GER	49.3	8.7																							58095460
IN210	HD.S37	stool	bugK	Mother	s27	213	Female	37		GER	49.3	8.7																							53010428
IN211	HD.S37	stool	bugK	Mother	s27	250	Female	37		GER	49.3	8.7																							50119372
IN212	HD.S37	stool	bugK	Mother	s27	307	Female	37		GER	49.3	8.7																							46011476
IN213	HD.S37	stool	bugK	Mother	s27	370	Female	37		GER	49.3	8.7																							16855606
IN214	HD.S37	stool	bugK	Mother	s27	403	Female	37		GER	49.3	8.7																							60403026
IN215	HD.S37	stool	bugK	Mother	s27	459	Female	37		GER	49.3	8.7																							56471620
IN216	HD.S37	stool	bugK	Mother	s27	551	Female	37		GER	49.3	8.7																							67682140
IN217	HD.S37	stool	bugK	Mother	s27	56	Female	37		GER	49.3	8.7																							40228546
FCA_1		stool			k158	0		4		FIN	60.3	24.3																							65278628
FCA_2		stool			k262	0		6		FIN	60.3	24.3																							48634086
FCA_3		stool			k288	0		2		FIN	60.3	24.3																							55218812
FCA_4		stool			k385	0		4		FIN	60.3	24.3																							72643862
FCA_5		stool			k468	0		6		FIN	60.3	24.3																							65199586
FCA_6		stool			k483	0		3		FIN	60.3	24.3																							61567862
FCA_7		stool			k522	0		5		FIN	60.3	24.3																							49751638
FCA_8		stool			k599	0		2		FIN	60.3	24.3																							92589106
FCA_9		stool			k613	0		3		FIN	60.3	24.3																							104556356
FCA_10		stool			k657	0		2		FIN	60.3	24.3																							74484366
FCA_11		stool			k158	210		4		FIN	60.3	24.3																							66606406
FCA_12		stool			k262	210		6		FIN	60.3	24.3																							73458546
FCA_13		stool			k288	210		2		FIN	60.3	24.3																							68744910
FCA_14		stool			k385	210		4		FIN	60.3	24.3																							108243206
FCA_15		stool			k468	210		6		FIN	60.3	24.3																							68415874
FCA_16		stool			k483	210		3		FIN	60.3	24.3																							104873684
FCA_17		stool			k522	210		5		FIN	60.3	24.3																							85791938
FCA_18		stool			k599	210		2		FIN	60.3	24.3																							66120132
FCA_19		stool			k613	210		3		FIN	60.3	24.3																							116886104
FCA_20		stool			k657	210		2		FIN	60.3	24.3																							72947456
FAT1		stool			fl1	0	Male			HOL	52.3	5.1																							121876120
FAT2		stool			fl1	14	Male			HOL	52.3	5.1																							58497276
FAT3		stool			fl1	2	Male			HOL	52.3	5.1																							53759500
FAT4		stool			fl1	42	Male			HOL	52.3	5.1																							79167146
FAT5		stool			fl1	84	Male			HOL	52.3	5.1																							30195994
FAT6		stool			fl2	0	Male			HOL	52.3	5.1																							71531588
FAT7		stool			fl2	14	Male			HOL	52.3	5.1																							99336988
FAT8		stool			fl2	2	Male			HOL	52.3	5.1																							81412554
FAT9		stool			fl2	42	Male			HOL	52.3	5.1																							67725396
FAT10		stool			fl2	84	Male			HOL	52.3	5.1																							61743688
FAT11		stool			fl3	0	Male			HOL	52.3	5.1																							73030124
FAT12		stool			fl3	14	Male			HOL	52.3	5.1																							85587370
FAT13		stool			fl3	2	Male			HOL	52.3	5.1																							120803310
FAT14		stool			fl3	42	Male			HOL	52.3	5.1																							91821050
FAT15		stool			fl3	84	Male			HOL	52.3	5.1																							64975352
FAT16		stool			fl4	0	Male			HOL	52.3	5.1																							102485920
FAT17		stool			fl4	14	Male			HOL	52.3	5.1																							104394954
FAT18		stool			fl4	2	Male			HOL	52.3	5.1																							96279674
FAT19		stool			fl4	42	Male			HOL	52.3	5.1																							187610512
FAT20		stool			fl4	84	Male			HOL	52.3	5.1																							77913830
FAT21		stool			fl5	0	Male			HOL	52.3	5.1																							56909894
FAT22		stool			fl5	14	Male			HOL	52.3	5.1																							81060006
FAT23		stool			fl5	2	Male			HOL	52.3	5.1																							46043144
FAT24		stool			fl5	42	Male			HOL	52.3	5.1																							95465774
FAT25		stool			fl5	84	Male			HOL	52.3	5.1																							78040462
FAT26		stool			fl6	0	Male			HOL	52.3	5.1																							81763254
FAT27		stool			fl6	14	Male			HOL	52.3	5.1																							77711238
FAT28		stool			fl6	2	Male			HOL	52.3	5.1																							91972856
FAT29		stool			fl6	42	Male			HOL	52.3	5.1																							105759466
FAT30		stool			fl6	84	Male			HOL	52.3	5.1																							61572848
FAT31		stool			fl7	0	Male			HOL	52.3	5.1																							70434880
FAT32		stool			fl7	14	Male			HOL	52.3	5.1																							48097484
FAT33		stool			fl7	2	Male			HOL	52.3	5.1																							53698554
FAT34		stool			fl7	42	Male			HOL	52.3	5.1																							61105164
FAT35		stool			fl7	84	Male			HOL	52.3	5.1																							58802364
FAT36		stool			fl8	0	Male			HOL	52.3	5.1																							75141472
FAT37		stool			fl8	14	Male			HOL	52.3	5.1																							100477918
FAT38		stool			fl8	2	Male			HOL	52.3	5.1																							65440844
FAT39		stool			fl8	42	Male			HOL	52.3	5.1																							36552596
FAT40		stool			fl8	84	Male			HOL	52.3	5.1																							117407056
FAT41		stool			fl9	0	Male			HOL	52.3	5.1																							39924154
FAT42		stool			fl9	14	Male			HOL	52.3	5.1																							95521764
FAT43		stool			fl9	2	Male			HOL	52.3	5.1																							66420046
FAT44		stool			fl9	42	Male			HOL	52.3	5.1																							157558852
FAT45		stool			fl9	84	Male			HOL	52.3	5.1																							84024740
FAT46		stool			fl10	0	Male			HOL	52.3	5.1																							57510358
FAT47		stool			fl10	14	Male			HOL	52.3	5.1																							80258224
FAT48		stool			fl10	2	Male			HOL	52.3	5.1																							21996126
FAT49		stool			fl10	42	Male			HOL	52.3	5.1																							94472006
FAT50		stool			fl10	84	Male			HOL	52.3	5.1																							78413162
FAT51		stool			fl11	0	Male			HOL	52.3	5.1																							212437588
FAT52		stool			fl11	0	Male			HOL	52.3	5.1																							58887306
FAT53		stool			fl11	0	Male			HOL	52.3	5.1																							78757450
FAT54		stool			fl11	0	Male			HOL	52.3	5.1																							74792832
FAT55		stool			fl15	0	Male			HOL	52.3	5.1																							86707298
FAT56		stool			fl16	0	Male			HOL	52.3	5.1																							78972188
KZ1		stool			g1	0	Female	29		KAZ	50.9	71.2																							110266708
KZ2		stool			g1	90	Female	29		KAZ	50.9	71.2																							76874230
KZ3		stool			g2	0	Female	48		KAZ	50.9	71.2																							93187720
KZ4		stool			g2	90	Female	48		KAZ	50.9	71.2																							89018974
KZ5		stool			g3	0	Female	29		KAZ	50.9	71.2																							74403972
KZ6		stool			g3	90	Female	29		KAZ	50.9	71.2																							96496920
KZ7		stool			g4	0	Male	46		KAZ	50.9	71.2																							75545598
KZ8		stool			g4	90	Male	46		KAZ	50.9	71.2																							86288344
KZ9		stool			g5	0	Female	48		KAZ	50.9	71.2																							92968234
KZ10		stool			g5	90	Female	48		KAZ	50.9	71.2																							78959152
KZ11		stool			g6	0	Male	40		KAZ	50.9	71.2																							111601540
KZ12		stool			g6	90	Male	40		KAZ	50.9	71.2																							18875776
KZ13		stool			g7	0	Female	41		KAZ	50.9	71.2																							102661602
KZ14		stool			g7	90	Female	41		KAZ	50.9	71.2																							62958506
KZ15		stool			g8	0	Female	41		KAZ	50.9	71.2																							70238910
KZ16		stool			g8	90	Female	41		KAZ	50.9	71.2																							70536664
KZ17		stool			g9	0	Female	45		KAZ	50.9	71.2																							67740320
KZ18		stool			g9	90	Female	45		KAZ	50.9	71.2																							119828176
KZ19		stool			gq	0	Male	45		KAZ	50.9	71.2																							81134324
KZ20		stool			gq	90	Male	45		KAZ	50.9	71.2																							76861412
KZ21		stool			gw	0	Male	60		KAZ	50.9	71.2																							67016636
KZ22		stool			gw	90	Male	60		KAZ	50.9	71.2																							81962950
KZ23		stool			ge	0	Male	42		KAZ	50.9	71.2																							83096388
KZ24		stool			ge	90	Male	42		KAZ	50.9	71.2																							71192810
KZ25		stool			gr	0	Female	54		KAZ	50.9	71.2																							76142592
KZ26		stool			gr	90	Female	54		KAZ	50.9	71.2																							74278138
KZ27		stool			gt	0	Male	39		KAZ	50.9	71.2																							108658930
KZ28		stool			gt	90	Male	39		KAZ	50.9	71.2																							67603440
KZ29		stool			gy	0	Male	33		KAZ	50.9	71.2																							63619526
KZ30		stool			gy	90	Male	33		KAZ	50.9	71.2																							71991344
KZ31		stool			gu	0	Male	53		KAZ	50.9	71.2																							38427518
KZ32		stool			gu	90	Male	53		KAZ	50.9	71.2																							82683746
KZ33		stool			gi	0	Female	58		KAZ	50.9	71.2																							90007038
KZ34		stool			gi	90	Female	58		KAZ	50.9	71.2																							86582280
KZ35		stool			go	0	Male	48		KAZ	50.9	71.2																							52581906
KZ36		stool			go	90	Male	48		KAZ	50.9	71.2																							109944172
KZ37		stool			ga	0	Female	53		KAZ	50.9	71.2																							78034814
KZ38		stool			ga	90	Female	53		KAZ	50.9	71.2																							90204804
KZ39		stool			gs	0	Male	47		KAZ	50.9	71.2																							83643768
KZ40		stool			gs	90	Male	47		KAZ	50.9	71.2																							80681280
KZ41		stool			gd	0	Male	48		KAZ	50.9	71.2																							71865902
KZ42		stool			gd	90	Male	48		KAZ	50.9	71.2																							83298630
KZ43		stool			gf	0	Female	47		KAZ	50.9	71.2																							69057350
KZ44		stool			gf	90	Female	47		KAZ	50.9	71.2																							79122370
KZ45		stool			gh	0	Female	63		KAZ	50.9	71.2																							101235398
KZ46		stool			gh	90	Female	63		KAZ	50.9	71.2																							67292634
KZ47		stool			gj	0	Female	36		KAZ	50.9	71.2																							92159840
KZ48		stool			gj	90	Female	36		KAZ	50.9	71.2																							72787316
KZ49		stool			gk	0	Female	62		KAZ	50.9	71.2																							118625164
KZ50		stool			gk	90	Female	62		KAZ	50.9	71.2																							85478154
KZ51		stool			gl	0	Female	54		KAZ	50.9	71.2																							78129346
KZ52		stool			gl	90	Female	54		KAZ	50.9	71.2																							77592276
KZ53		stool			gz	0	Female	55		KAZ	50.9	71.2																							115238144
KZ54		stool			gz	90	Female	55		KAZ	50.9	71.2																							99285384
KZ55		stool			gx	0	Female	40		KAZ	50.9	71.2																							69092288
KZ56		stool			gx	90	Female	40		KAZ	50.9	71.2																							78727316
KZ57		stool			gc	0	Male	57		KAZ	50.9	71.2																							86709900
KZ58		stool			gc	90	Male	57		KAZ	50.9	71.2																							79706958
KZ59		stool			gv	0	Female	53		KAZ	50.9	71.2																							69366284
KZ60		stool			gv	90	Female	53		KAZ	50.9	71.2																							78808634
KZ61		stool			gb	0	Female	51		KAZ	50.9	71.2																							66675346
KZ62		stool			gb	90	Female	51		KAZ	50.9	71.2																							73534124
KZ63		stool			gn	0	Female	52		KAZ	50.9	71.2																							77516158
KZ64		stool			gn	90	Female	52		KAZ	50.9	71.2																							86870106
KZ65		stool			gm	0	Female	41		KAZ	50.9	71.2																							85206156
KZ66		stool			gm	90	Female	41		KAZ	50.9	71.2																							87883980
KZ67		stool			g11	0	Male	64		KAZ	50.9	71.2																							73748186
KZ68		stool			g11	90	Male	64		KAZ	50.9	71.2																							71548718
KZ69		stool			g21	0	Male	47		KAZ	50.9	71.2																							76175894
KZ70		stool			g21	90	Male	47		KAZ	50.9	71.2																							62249108
KZ71		stool			g31	0	Female	50		KAZ	50.9	71.2																							74966258
KZ72		stool			g31	90	Female	50		KAZ	50.9	71.2																							135571030
KZ73		stool			g41	0	Male	70		KAZ	50.9	71.2																							70478240
KZ74		stool			g41	90	Male	70		KAZ	50.9	71.2																							64187904
KZ75		stool			g51	0	Male	54		KAZ	50.9	71.2																							76644554
KZ76		stool			g51	90	Male	54		KAZ	50.9	71.2																							63324910
KZ77		stool			g61	0	Female	66		KAZ	50.9	71.2																							104892568
KZ78		stool			g61	90	Female	66		KAZ	50.9	71.2																							47380004
KZ79		stool			g71	0	Female	73		KAZ	50.9	71.2																							117502932
KZ80		stool			g71	90	Female	73		KAZ	50.9	71.2																							83347882
KZ81		stool			g81	0	Male	75		KAZ	50.9	71.2																							65533214
KZ82		stool			g81	90	Male	75		KAZ	50.9	71.2																							90976482
KZ83		stool			g91	0	Female	40		KAZ	50.9	71.2																							65354098
KZ84		stool			g91	90	Female	40		KAZ	50.9	71.2																							83684216
KZ85		stool			gq1	0	Male	47		KAZ	50.9	71.2																							59945600
KZ86		stool			gq1	90	Male	47		KAZ	50.9	71.2																							114770872
KZ87		stool			gw1	0	Female	42		KAZ	50.9	71.2																							64946988
KZ88		stool			gw1	90	Female	42		KAZ	50.9	71.2																							107659494
KZ89		stool			ge1	0	Female	59		KAZ	50.9	71.2																							90904180
KZ90		stool			ge1	90	Female	59		KAZ	50.9	71.2																							141703700
KZ91		stool			gr1	0	Female	55		KAZ	50.9	71.2																							74680870
KZ92		stool			gr1	90	Female	55		KAZ	50.9	71.2																							96541366
KZ93		stool			gt1	0	Female	42		KAZ	50.9	71.2																							82835274
KZ94		stool			gt1	90	Female	42		KAZ	50.9	71.2																							77190086
KZ95		stool			gy1	0	Female	49		KAZ	50.9	71.2																							80010262
KZ96		stool			gy1	90	Female	49		KAZ	50.9	71.2																							81667882
KZ97		stool			gu1	0	Female	44		KAZ	50.9	71.2																							82206292
KZ98		stool			gu1	90	Female	44		KAZ	50.9	71.2																							85518368
KZ99		stool			gi1	0	Female	58		KAZ	50.9	71.2																							92166320
KZ100		stool			gi1	90	Female	58		KAZ	50.9	71.2																							96297772
KZ101		stool			go1	0	Female	45		KAZ	50.9	71.2																							80981404
KZ102		stool			go1	90	Female	45		KAZ	50.9	71.2																							70723986
KZ103		stool			ga1	0	Female	51		KAZ	50.9	71.2																							73498552
KZ104		stool			ga1	90	Female	51		KAZ	50.9	71.2																							81096966
KZ105		stool			gs1	0	Female	42		KAZ	50.9	71.2																							83688584
KZ106		stool			gs1	90	Female	42		KAZ	50.9	71.2																							102938282
KZ107		stool			gd1	0	Female	55		KAZ	50.9	71.2																							78195078
KZ108		stool			gd1	90	Female	55		KAZ	50.9	71.2																							91908728
KZ109		stool			gf1	0	Female	37		KAZ	50.9	71.2																							72114912
KZ110		stool			gf1	90	Female	37		KAZ	50.9	71.2																							74958334
KZ111		stool			gh1	0				KAZ	50.9	71.2																							103337082
KZ112		stool			gh1	90				KAZ	50.9	71.2																							84747334
KZ113		stool			gj1	0	Male	50		KAZ	50.9	71.2																							105816214
KZ114		stool			gj1	90	Male	50		KAZ	50.9	71.2																							95427738
KZ115		stool			gk1	0	Female	33		KAZ	50.9	71.2																							50812314
KZ116		stool			gk1	90	Female	33		KAZ	50.9	71.2																							53518022
KZ117		stool			gl1	0	Female	40		KAZ	50.9	71.2																							97726852
KZ118		stool			gl1	90	Female	40		KAZ	50.9	71.2																							172780060
KZ119		stool			gz1	0	Female	53		KAZ	50.9	71.2																							98441562
KZ120		stool			gz1	90	Female	53		KAZ	50.9	71.2																							109946518
KZ121		stool			gx1	0	Male	45		KAZ	50.9	71.2																							141616304
KZ122		stool			gx1	90	Male	45		KAZ	50.9	71.2																							84651844
KZ123		stool			gc1	0	Female	55		KAZ	50.9	71.2																							86392756
KZ124		stool			gc1	90	Female	55		KAZ	50.9	71.2																							69678294
KZ125		stool			gv1	0	Male	40		KAZ	50.9	71.2																							63685698
KZ126		stool			gv1	90	Male	40		KAZ	50.9	71.2																							96037236
KZ127		stool			gb1	0	Female	54		KAZ	50.9	71.2																							89728182
KZ128		stool			gb1	90	Female	54		KAZ	50.9	71.2																							61768372
KZ129		stool			gn1	0	Male	63		KAZ	50.9	71.2																							74811786
KZ130		stool			gn1	90	Male	63		KAZ	50.9	71.2																							105535090
KZ131		stool			gm1	0	Female	63		KAZ	50.9	71.2																							80147926
KZ132		stool			gm1	90	Female	63		KAZ	50.9	71.2																							70263312
KZ133		stool			g12	0	Female	33		KAZ	50.9	71.2																							70212656
KZ134		stool			g12	90	Female	33		KAZ	50.9	71.2																							93839976
KZ135		stool			g22	0	Female	58		KAZ	50.9	71.2																							71201616
KZ136		stool			g22	90	Female	58		KAZ	50.9	71.2																							68294900
KZ137		stool			g32	0	Male	58		KAZ	50.9	71.2																							67777008
KZ138		stool			g32	90	Male	58		KAZ	50.9	71.2																							62919574
KZ139		stool			g42	0	Female	55		KAZ	50.9	71.2																							76526186
KZ140		stool			g42	90	Female	55		KAZ	50.9	71.2																							74926294
KZ141		stool			g52	0	Female	43		KAZ	50.9	71.2																							65458052
KZ142		stool			g52	90	Female	43		KAZ	50.9	71.2																							85565172
KZ143		stool			g62	0	Female	34		KAZ	50.9	71.2																							64828334
KZ144		stool			g62	90	Female	34		KAZ	50.9	71.2																							82521718
KZ145		stool			g72	0	Male	70		KAZ	50.9	71.2																							99449564
KZ146		stool			g72	90	Male	70		KAZ	50.9	71.2																							54861140
KZ147		stool			g82	0	Female	67		KAZ	50.9	71.2																							63908020
KZ148		stool			g82	90	Female	67		KAZ	50.9	71.2																							41263002
KZ149		stool			g92	0	Female	55		KAZ	50.9	71.2																							67225764
KZ150		stool			g92	90	Female	55		KAZ	50.9	71.2																							58993588
KZ151		stool			gq2	0	Male	71		KAZ	50.9	71.2																							80442870
KZ152		stool			gq2	90	Male	71		KAZ	50.9	71.2																							131598928
KZ153		stool			gw2	0	Male	37		KAZ	50.9	71.2																							70168050
KZ154		stool			gw2	90	Male	37		KAZ	50.9	71.2																							77170794
KZ155		stool			ge2	0	Female	50		KAZ	50.9	71.2																							70909872
KZ156		stool			ge2	90	Female	50		KAZ	50.9	71.2																							84499572
KZ157		stool			gr2	0	Female	45		KAZ	50.9	71.2																							124543744
KZ158		stool			gr2	90	Female	45		KAZ	50.9	71.2																							57305290
KZ159		stool			gt2	0	Male	66		KAZ	50.9	71.2																							93144280
KZ160		stool			gt2	90	Male	66		KAZ	50.9	71.2																							46788070
KZ161		stool			gy2	0	Male	68		KAZ	50.9	71.2																							80849524
KZ162		stool			gy2	90	Male	68		KAZ	50.9	71.2																							67572808
KZ163		stool			gu2	0	Male	49		KAZ	50.9	71.2																							80814750
KZ164		stool			gu2	90	Male	49		KAZ	50.9	71.2																							60490268
KZ165		stool			gi2	0	Female	65		KAZ	50.9	71.2																							134649820
KZ166		stool			gi2	90	Female	65		KAZ	50.9	71.2																							71533028
KZ167		stool			go2	0	Male	35		KAZ	50.9	71.2																							70102366
KZ168		stool			go2	90	Male	35		KAZ	50.9	71.2																							84995396
KZ169		stool			ga2	0	Female	71		KAZ	50.9	71.2																							71489032
KZ170		stool			ga2	90	Female	71		KAZ	50.9	71.2																							100003972
KZ171		stool			gs2	0	Female	36		KAZ	50.9	71.2																							65656186
KZ172		stool			gs2	90	Female	36		KAZ	50.9	71.2																							89244908
ABR-1-0		stool			a1	0	Male	51		GER	48.5	9																							66506670
ABR-1-C1		stool			a1	1	Male	51		GER	48.5	9		ciprofloxacin																					65062878
ABR-1-C3		stool			a1	3	Male	51		GER	48.5	9		ciprofloxacin																					55221290
ABR-1-C6		stool			a1	6	Male	51		GER	48.5	9		ciprofloxacin																					66443002
ABR-1-P2		stool			a1	8	Male	51		GER	48.5	9																							57953674
ABR-1-P28		stool			a1	34	Male	51		GER	48.5	9																							64498612
ABR-2-0		stool			a7	0	Male	32		GER	48.5	9																							61283966
ABR-2-C1		stool			a7	1	Male	32		GER	48.5	9		ciprofloxacin																					65765552
ABR-2-C3		stool			a7	3	Male	32		GER	48.5	9		ciprofloxacin																					88849696
ABR-2-C6		stool			a7	6	Male	32		GER	48.5	9		ciprofloxacin																					89504506
ABR-2-P2		stool			a7	8	Male	32		GER	48.5	9																							78077258
ABR-2-P28		stool			a7	34	Male	32		GER	48.5	9																							57743676
ERR525688		stool	SWE1	Child	Swe10baby	380	Male	1		SWE	12.8	56.9																							43448062
ERR525689		stool	SWE9	Child	Swe103baby	369	Female	1		SWE	12.8	56.9																							38554042
ERR525690		stool	SWE9	Child	Swe103baby	125	Female	0.3		SWE	12.8	56.9																							32186746
ERR525691		stool	SWE9	Child	Swe103baby	0	Female	0		SWE	12.8	56.9																							40460972
ERR525692		stool	SWE9	Mother	Swe103mother	0	Female	26.2125		SWE	12.8	56.9																							39156426
ERR525693		stool	SWE1	Child	Swe10baby	110	Male	0.3		SWE	12.8	56.9																							42930636
ERR525694		stool	SWE30	Child	Swe105baby	354	Male	1		SWE	12.8	56.9																							47722610
ERR525695		stool	SWE30	Child	Swe105baby	118	Male	0.3		SWE	12.8	56.9																							35117704
ERR525696		stool	SWE30	Child	Swe105baby	0	Male	0		SWE	12.8	56.9																							32347616
ERR525697		stool	SWE30	Mother	Swe105mother	0	Female	26.0802		SWE	12.8	56.9																							45969436
ERR525698		stool	SWE1	Child	Swe10baby	0	Male	0		SWE	12.8	56.9																							33284822
ERR525699		stool	SWE1	Mother	Swe10mother	0	Female	28.186		SWE	12.8	56.9																							46004470
ERR525700		stool	SWE29	Child	Swe1baby	378	Male	1		SWE	12.8	56.9																							56107432
ERR525701		stool	SWE10	Child	Swe12baby	376	Female	1		SWE	12.8	56.9																							34468060
ERR525702		stool	SWE10	Child	Swe12baby	111	Female	0.3		SWE	12.8	56.9																							33824600
ERR525703		stool	SWE31	Child	Swe128baby	366	Male	1		SWE	12.8	56.9																							44765786
ERR525704		stool	SWE31	Child	Swe128baby	123	Male	0.3		SWE	12.8	56.9																							39274818
ERR525705		stool	SWE31	Child	Swe128baby	0	Male	0		SWE	12.8	56.9																							34934196
ERR525706		stool	SWE31	Mother	Swe128mother	0	Female	29.726		SWE	12.8	56.9																							45781472
ERR525707		stool	SWE10	Child	Swe12baby	0	Female	0		SWE	12.8	56.9																							28061386
ERR525708		stool	SWE10	Mother	Swe12mother	0	Female	40.5616		SWE	12.8	56.9																							33239084
ERR525709		stool	SWE77	Child	Swe130baby	365	Female	1		SWE	12.8	56.9																							59450468
ERR525710		stool	SWE77	Child	Swe130baby	127	Female	0.3		SWE	12.8	56.9																							46196644
ERR525711		stool	SWE77	Child	Swe130baby	0	Female	0		SWE	12.8	56.9																							44443234
ERR525712		stool	SWE77	Mother	Swe130mother	0	Female	27.1623		SWE	12.8	56.9																							54712552
ERR525713		stool	SWE32	Child	Swe133baby	369	Male	1		SWE	12.8	56.9																							41023460
ERR525714		stool	SWE32	Child	Swe133baby	124	Male	0.3		SWE	12.8	56.9																							37036088
ERR525715		stool	SWE32	Child	Swe133baby	0	Male	0		SWE	12.8	56.9																							43126614
ERR525716		stool	SWE32	Mother	Swe133mother	0	Female	34.332		SWE	12.8	56.9																							49138292
ERR525717		stool	SWE5	Child	Swe137baby	366	Male	1		SWE	12.8	56.9																							46851200
ERR525718		stool	SWE5	Child	Swe137baby	134	Male	0.3		SWE	12.8	56.9																							40630880
ERR525719		stool	SWE5	Child	Swe137baby	0	Male	0		SWE	12.8	56.9																							38274828
ERR525720		stool	SWE5	Mother	Swe137mother	0	Female	27.9289		SWE	12.8	56.9																							37952886
ERR525721		stool	SWE29	Child	Swe1baby	114	Male	0.3		SWE	12.8	56.9																							49811884
ERR525722		stool	SWE11	Child	Swe150baby	364	Female	1		SWE	12.8	56.9																							45389372
ERR525723		stool	SWE11	Child	Swe150baby	121	Female	0.3		SWE	12.8	56.9																							46755982
ERR525724		stool	SWE11	Child	Swe150baby	0	Female	0		SWE	12.8	56.9																							46900278
ERR525725		stool	SWE11	Mother	Swe150mother	0	Female	27.954		SWE	12.8	56.9																							36847866
ERR525726		stool	SWE78	Child	Swe157baby	365	Female	1		SWE	12.8	56.9																							45183584
ERR525727		stool	SWE78	Child	Swe157baby	128	Female	0.3		SWE	12.8	56.9																							49048302
ERR525728		stool	SWE78	Child	Swe157baby	0	Female	0		SWE	12.8	56.9																							32760916
ERR525729		stool	SWE78	Mother	Swe157mother	0	Female	34.4096		SWE	12.8	56.9																							42116668
ERR525730		stool	SWE12	Child	Swe172baby	364	Male	1		SWE	12.8	56.9																							40107164
ERR525731		stool	SWE12	Child	Swe172baby	123	Male	0.3		SWE	12.8	56.9																							40798018
ERR525732		stool	SWE12	Child	Swe172baby	0	Male	0		SWE	12.8	56.9																							37325236
ERR525733		stool	SWE12	Mother	Swe172mother	0	Female	33.05		SWE	12.8	56.9																							38180672
ERR525734		stool	SWE16	Child	Swe179baby	361	Female	1		SWE	12.8	56.9																							47014230
ERR525735		stool	SWE16	Child	Swe179baby	121	Female	0.3		SWE	12.8	56.9																							48296018
ERR525736		stool	SWE16	Child	Swe179baby	0	Female	0		SWE	12.8	56.9																							41138968
ERR525737		stool	SWE16	Mother	Swe179mother	0	Female	32.8188		SWE	12.8	56.9																							39166090
ERR525738		stool	SWE86	Child	Swe180baby	362	Female	1		SWE	12.8	56.9																							42010022
ERR525739		stool	SWE86	Child	Swe180baby	124	Female	0.3		SWE	12.8	56.9																							43110152
ERR525740		stool	SWE86	Child	Swe180baby	0	Female	0		SWE	12.8	56.9																							32276166
ERR525741		stool	SWE86	Mother	Swe180mother	0	Female	22.6753		SWE	12.8	56.9																							38685570
ERR525742		stool	SWE34	Child	Swe181baby	357	Female	1		SWE	12.8	56.9																							39677932
ERR525743		stool	SWE13	Child	Swe18baby	374	Male	1		SWE	12.8	56.9																							34159794
ERR525744		stool	SWE34	Child	Swe181baby	119	Female	0.3		SWE	12.8	56.9																							35815310
ERR525745		stool	SWE34	Child	Swe181baby	0	Female	0		SWE	12.8	56.9																							35574964
ERR525746		stool	SWE34	Mother	Swe181mother	0	Female	27.6095		SWE	12.8	56.9																							41782914
ERR525747		stool	SWE35	Child	Swe184baby	360	Female	1		SWE	12.8	56.9																							39412130
ERR525748		stool	SWE35	Child	Swe184baby	125	Female	0.3		SWE	12.8	56.9																							30769428
ERR525749		stool	SWE35	Child	Swe184baby	0	Female	0		SWE	12.8	56.9																							40591708
ERR525750		stool	SWE13	Child	Swe18baby	122	Male	0.3		SWE	12.8	56.9																							37324846
ERR525751		stool	SWE35	Mother	Swe184mother	0	Female	40.763		SWE	12.8	56.9																							42658380
ERR525752		stool	SWE13	Child	Swe18baby	0	Male	0		SWE	12.8	56.9																							33927402
ERR525753		stool	SWE13	Mother	Swe18mother	0	Female	27.0606		SWE	12.8	56.9																							39185064
ERR525754		stool	SWE36	Child	Swe195baby	396	Male	1		SWE	12.8	56.9																							46348088
ERR525755		stool	SWE36	Child	Swe195baby	114	Male	0.3		SWE	12.8	56.9																							33540850
ERR525756		stool	SWE36	Child	Swe195baby	0	Male	0		SWE	12.8	56.9																							41397506
ERR525757		stool	SWE36	Mother	Swe195mother	0	Female	36.7136		SWE	12.8	56.9																							48362534
ERR525758		stool	SWE29	Child	Swe1baby	0	Male	0		SWE	12.8	56.9																							40728802
ERR525759		stool	SWE29	Mother	Swe1mother	0	Female	36.2754		SWE	12.8	56.9																							43684718
ERR525760		stool	SWE37	Child	Swe201baby	381	Female	1		SWE	12.8	56.9																							28783656
ERR525761		stool	SWE37	Child	Swe201baby	120	Female	0.3		SWE	12.8	56.9																							31199840
ERR525762		stool	SWE37	Child	Swe201baby	0	Female	0		SWE	12.8	56.9																							33392000
ERR525763		stool	SWE37	Mother	Swe201mother	0	Female	20.6746		SWE	12.8	56.9																							36423528
ERR525764		stool	SWE79	Child	Swe203baby	357	Female	1		SWE	12.8	56.9																							28147658
ERR525765		stool	SWE79	Child	Swe203baby	112	Female	0.3		SWE	12.8	56.9																							26641630
ERR525766		stool	SWE79	Child	Swe203baby	0	Female	0		SWE	12.8	56.9																							39169330
ERR525767		stool	SWE79	Mother	Swe203mother	0	Female	31.3442		SWE	12.8	56.9																							26832732
ERR525768		stool	SWE38	Child	Swe224baby	377	Male	1		SWE	12.8	56.9																							44923494
ERR525769		stool	SWE38	Child	Swe224baby	124	Male	0.3		SWE	12.8	56.9																							35671206
ERR525770		stool	SWE38	Child	Swe224baby	0	Male	0		SWE	12.8	56.9																							42101540
ERR525771		stool	SWE38	Mother	Swe224mother	0	Female	25.9331		SWE	12.8	56.9																							39990568
ERR525772		stool	SWE39	Child	Swe229baby	371	Male	1		SWE	12.8	56.9																							51243762
ERR525773		stool	SWE39	Child	Swe229baby	125	Male	0.3		SWE	12.8	56.9																							32266880
ERR525774		stool	SWE39	Child	Swe229baby	0	Male	0		SWE	12.8	56.9																							35841212
ERR525775		stool	SWE39	Mother	Swe229mother	0	Female	35.738		SWE	12.8	56.9																							48004790
ERR525776		stool	SWE40	Child	Swe238baby	365	Male	1		SWE	12.8	56.9																							19232912
ERR525777		stool	SWE40	Child	Swe238baby	123	Male	0.3		SWE	12.8	56.9																							26802936
ERR525778		stool	SWE40	Child	Swe238baby	0	Male	0		SWE	12.8	56.9																							32126378
ERR525779		stool	SWE40	Mother	Swe238mother	0	Female	24.4307		SWE	12.8	56.9																							28635714
ERR525780		stool	SWE80	Child	Swe240baby	358	Female	1		SWE	12.8	56.9																							21438350
ERR525781		stool	SWE80	Child	Swe240baby	122	Female	0.3		SWE	12.8	56.9																							27067434
ERR525782		stool	SWE80	Child	Swe240baby	0	Female	0		SWE	12.8	56.9																							18188274
ERR525783		stool	SWE80	Mother	Swe240mother	0	Female	28.4943		SWE	12.8	56.9																							18824060
ERR525784		stool	SWE41	Child	Swe241baby	358	Female	1		SWE	12.8	56.9																							43767184
ERR525785		stool	SWE41	Child	Swe241baby	130	Female	0.3		SWE	12.8	56.9																							40053566
ERR525786		stool	SWE41	Child	Swe241baby	0	Female	0		SWE	12.8	56.9																							32319744
ERR525787		stool	SWE41	Mother	Swe241mother	0	Female	36.0588		SWE	12.8	56.9																							36975400
ERR525788		stool	SWE42	Child	Swe244baby	362	Male	1		SWE	12.8	56.9																							39804060
ERR525789		stool	SWE42	Child	Swe244baby	128	Male	0.3		SWE	12.8	56.9																							30517968
ERR525790		stool	SWE42	Child	Swe244baby	0	Male	0		SWE	12.8	56.9																							32982380
ERR525791		stool	SWE42	Mother	Swe244mother	0	Female	22.9874		SWE	12.8	56.9																							46184280
ERR525792		stool	SWE43	Child	Swe256baby	385	Male	1		SWE	12.8	56.9																							36618322
ERR525793		stool	SWE43	Child	Swe256baby	118	Male	0.3		SWE	12.8	56.9																							34890306
ERR525794		stool	SWE43	Child	Swe256baby	0	Male	0		SWE	12.8	56.9																							29761294
ERR525795		stool	SWE43	Mother	Swe256mother	0	Female	33.5806		SWE	12.8	56.9																							48237828
ERR525796		stool	SWE44	Child	Swe258baby	363	Male	1		SWE	12.8	56.9																							44561218
ERR525797		stool	SWE44	Child	Swe258baby	115	Male	0.3		SWE	12.8	56.9																							40398120
ERR525798		stool	SWE44	Child	Swe258baby	0	Male	0		SWE	12.8	56.9																							29694074
ERR525799		stool	SWE44	Mother	Swe258mother	0	Female	24.5789		SWE	12.8	56.9																							30085840
ERR525800		stool	SWE87	Child	Swe26baby	376	Male	1		SWE	12.8	56.9																							45151536
ERR525801		stool	SWE14	Child	Swe263baby	367	Male	1		SWE	12.8	56.9																							43412608
ERR525802		stool	SWE14	Child	Swe263baby	128	Male	0.3		SWE	12.8	56.9																							41761044
ERR525803		stool	SWE14	Child	Swe263baby	0	Male	0		SWE	12.8	56.9																							33719526
ERR525804		stool	SWE14	Mother	Swe263mother	0	Female	25.814		SWE	12.8	56.9																							50881382
ERR525805		stool	SWE87	Child	Swe26baby	119	Male	0.3		SWE	12.8	56.9																							33134738
ERR525806		stool	SWE45	Child	Swe265baby	372	Female	1		SWE	12.8	56.9																							31841442
ERR525807		stool	SWE45	Child	Swe265baby	124	Female	0.3		SWE	12.8	56.9																							38195962
ERR525808		stool	SWE45	Child	Swe265baby	0	Female	0		SWE	12.8	56.9																							35069850
ERR525809		stool	SWE45	Mother	Swe265mother	0	Female	28.4763		SWE	12.8	56.9																							35516478
ERR525810		stool	SWE46	Child	Swe268baby	371	Male	1		SWE	12.8	56.9																							53676362
ERR525811		stool	SWE46	Child	Swe268baby	119	Male	0.3		SWE	12.8	56.9																							49865688
ERR525812		stool	SWE46	Child	Swe268baby	0	Male	0		SWE	12.8	56.9																							39915896
ERR525813		stool	SWE46	Mother	Swe268mother	0	Female	25.2261		SWE	12.8	56.9																							57274096
ERR525814		stool	SWE87	Child	Swe26baby	0	Male	0		SWE	12.8	56.9																							45849782
ERR525815		stool	SWE87	Mother	Swe26mother	0	Female	33.5188		SWE	12.8	56.9																							41781924
ERR525816		stool	SWE15	Child	Swe272baby	375	Female	1		SWE	12.8	56.9																							46006600
ERR525817		stool	SWE15	Child	Swe272baby	120	Female	0.3		SWE	12.8	56.9																							56743742
ERR525818		stool	SWE15	Child	Swe272baby	0	Female	1		SWE	12.8	56.9																							30860468
ERR525819		stool	SWE15	Mother	Swe272mother	0	Female	21.658		SWE	12.8	56.9																							42420168
ERR525820		stool	SWE47	Child	Swe274baby	367	Female	1		SWE	12.8	56.9																							41098496
ERR525821		stool	SWE47	Child	Swe274baby	120	Female	0.3		SWE	12.8	56.9																							45145344
ERR525822		stool	SWE47	Child	Swe274baby	0	Female	0		SWE	12.8	56.9																							31579480
ERR525823		stool	SWE47	Mother	Swe274mother	0	Female	28.5664		SWE	12.8	56.9																							42094188
ERR525824		stool	SWE88	Child	Swe275baby	367	Male	1		SWE	12.8	56.9																							41860444
ERR525825		stool	SWE88	Child	Swe275baby	119	Male	0.3		SWE	12.8	56.9																							29127242
ERR525826		stool	SWE88	Child	Swe275baby	0	Male	0		SWE	12.8	56.9																							34798982
ERR525827		stool	SWE88	Mother	Swe275mother	0	Female	30.415		SWE	12.8	56.9																							40563562
ERR525828		stool	SWE48	Child	Swe276baby	373	Male	1		SWE	12.8	56.9																							43426542
ERR525829		stool	SWE48	Child	Swe276baby	128	Male	0.3		SWE	12.8	56.9																							37289386
ERR525830		stool	SWE48	Child	Swe276baby	0	Male	0		SWE	12.8	56.9																							34309326
ERR525831		stool	SWE48	Mother	Swe276mother	0	Female	31.355		SWE	12.8	56.9																							35196774
ERR525832		stool	SWE49	Child	Swe281baby	366	Female	1		SWE	12.8	56.9																							35042384
ERR525833		stool	SWE49	Child	Swe281baby	117	Female	0.3		SWE	12.8	56.9																							41256184
ERR525834		stool	SWE49	Child	Swe281baby	0	Female	0		SWE	12.8	56.9																							27422790
ERR525835		stool	SWE49	Mother	Swe281mother	0	Female	37.7861		SWE	12.8	56.9																							40216738
ERR525836		stool	SWES79	Child	Swe282baby	364	Female	1		SWE	12.8	56.9																							38986972
ERR525837		stool	SWES79	Child	Swe282baby	122	Female	0.3		SWE	12.8	56.9																							36625822
ERR525838		stool	SWES79	Child	Swe282baby	0	Female	0		SWE	12.8	56.9																							29092752
ERR525839		stool	SWES79	Mother	Swe282mother	0	Female	31.8584		SWE	12.8	56.9																							45479364
ERR525840		stool	SWES80	Child	Swe326baby	365		1		SWE	12.8	56.9																							39770752
ERR525841		stool	SWES80	Child	Swe326baby	120		0.3		SWE	12.8	56.9																							78768354
ERR525842		stool	SWES80	Child	Swe326baby	0		0		SWE	12.8	56.9																							1738096
ERR525843		stool	SWES80	Mother	Swe326mother	0	Female	30.8641		SWE	12.8	56.9																							48025048
ERR525844		stool	SWE6	Child	Swe332baby	409	Female	1		SWE	12.8	56.9																							41961536
ERR525845		stool	SWE6	Child	Swe332baby	125	Female	0.3		SWE	12.8	56.9																							45416344
ERR525846		stool	SWE6	Child	Swe332baby	0	Female	0		SWE	12.8	56.9																							35329108
ERR525847		stool	SWE6	Mother	Swe332mother	0	Female	28.916		SWE	12.8	56.9																							40582954
ERR525848		stool	SWE50	Child	Swe335baby	385	Female	1		SWE	12.8	56.9																							40853556
ERR525849		stool	SWE50	Child	Swe335baby	122	Female	0.3		SWE	12.8	56.9																							37059788
ERR525850		stool	SWE50	Child	Swe335baby	0	Female	0		SWE	12.8	56.9																							36837326
ERR525851		stool	SWE50	Mother	Swe335mother	0	Female	34.8792		SWE	12.8	56.9																							41084282
ERR525852		stool	SWE51	Child	Swe338baby	364	Female	1		SWE	12.8	56.9																							39530986
ERR525853		stool	SWE51	Child	Swe338baby	126	Female	0.3		SWE	12.8	56.9																							29567876
ERR525854		stool	SWE51	Child	Swe338baby	0	Female	0		SWE	12.8	56.9																							35612948
ERR525855		stool	SWE51	Mother	Swe338mother	0	Female	39.2874		SWE	12.8	56.9																							47715342
ERR525856		stool	SWE52	Child	Swe341baby	364	Male	1		SWE	12.8	56.9																							59646210
ERR525857		stool	SWE52	Child	Swe341baby	122	Male	0.3		SWE	12.8	56.9																							33966796
ERR525858		stool	SWE52	Child	Swe341baby	0	Male	0		SWE	12.8	56.9																							33088066
ERR525859		stool	SWE52	Mother	Swe341mother	0	Female	34.8306		SWE	12.8	56.9																							45803702
ERR525860		stool	SWE53	Child	Swe343baby	364	Female	1		SWE	12.8	56.9																							47361214
ERR525861		stool	SWE53	Child	Swe343baby	122	Female	0.3		SWE	12.8	56.9																							45800206
ERR525862		stool	SWE53	Child	Swe343baby	0	Female	0		SWE	12.8	56.9																							31754940
ERR525863		stool	SWE53	Mother	Swe343mother	0	Female	28.9816		SWE	12.8	56.9																							51711582
ERR525864		stool	SWE81	Child	Swe345baby	359	Female	1		SWE	12.8	56.9																							40153188
ERR525865		stool	SWE81	Child	Swe345baby	121	Female	0.3		SWE	12.8	56.9																							40885886
ERR525866		stool	SWE81	Child	Swe345baby	0	Female	0		SWE	12.8	56.9																							33488818
ERR525867		stool	SWE81	Mother	Swe345mother	0	Female	34.2368		SWE	12.8	56.9																							44428770
ERR525868		stool	SWE18	Child	Swe350baby	366	Male	1		SWE	12.8	56.9																							54253626
ERR525869		stool	SWE18	Child	Swe350baby	121	Male	0.3		SWE	12.8	56.9																							42626884
ERR525870		stool	SWE18	Child	Swe350baby	0	Male	0		SWE	12.8	56.9																							40225316
ERR525871		stool	SWE18	Mother	Swe350mother	0	Female	37.9429		SWE	12.8	56.9																							55676446
ERR525872		stool	SWE26	Child	Swe367baby	376	Female	1		SWE	12.8	56.9																							48230400
ERR525873		stool	SWE26	Child	Swe367baby	121	Female	0.3		SWE	12.8	56.9																							41423210
ERR525874		stool	SWE26	Child	Swe367baby	0	Female	0		SWE	12.8	56.9																							32710194
ERR525875		stool	SWE26	Mother	Swe367mother	0	Female	30.9964		SWE	12.8	56.9																							40921848
ERR525876		stool	SWE55	Child	Swe377baby	372	Female	1		SWE	12.8	56.9																							51041892
ERR525877		stool	SWE55	Child	Swe377baby	123	Female	0.3		SWE	12.8	56.9																							40789566
ERR525878		stool	SWE55	Child	Swe377baby	0	Female	0		SWE	12.8	56.9																							30264850
ERR525879		stool	SWE55	Mother	Swe377mother	0	Female	35.4264		SWE	12.8	56.9																							49676124
ERR525880		stool	SWE56	Child	Swe38baby	380	Female	1		SWE	12.8	56.9																							41069676
ERR525881		stool	SWE89	Child	Swe383baby	368	Female	1		SWE	12.8	56.9																							42123728
ERR525882		stool	SWE89	Child	Swe383baby	119	Female	0.3		SWE	12.8	56.9																							41442464
ERR525883		stool	SWE89	Child	Swe383baby	0	Female	0		SWE	12.8	56.9																							37232058
ERR525884		stool	SWE89	Mother	Swe383mother	0	Female	31.4328		SWE	12.8	56.9																							38598952
ERR525885		stool	SWE56	Child	Swe38baby	130	Female	0.3		SWE	12.8	56.9																							37121298
ERR525886		stool	SWE90	Child	Swe385baby	366	Female	1		SWE	12.8	56.9																							41836878
ERR525887		stool	SWE90	Child	Swe385baby	110	Female	0.3		SWE	12.8	56.9																							30634428
ERR525888		stool	SWE90	Child	Swe385baby	0	Female	0		SWE	12.8	56.9																							45346910
ERR525889		stool	SWE90	Mother	Swe385mother	0	Female	31.532		SWE	12.8	56.9																							41714908
ERR525890		stool	SWE91	Child	Swe387baby	364	Female	1		SWE	12.8	56.9																							47165354
ERR525891		stool	SWE91	Child	Swe387baby	121	Female	0.3		SWE	12.8	56.9																							37853664
ERR525892		stool	SWE91	Child	Swe387baby	0	Female	0		SWE	12.8	56.9																							47934516
ERR525893		stool	SWE91	Mother	Swe387mother	0	Female	34.4338		SWE	12.8	56.9																							39168568
ERR525894		stool	SWE56	Child	Swe38baby	0	Female	0		SWE	12.8	56.9																							45854686
ERR525895		stool	SWE56	Mother	Swe38mother	0	Female	23.9396		SWE	12.8	56.9																							44774394
ERR525896		stool	SWE57	Child	Swe39baby	372	Male	1		SWE	12.8	56.9																							50264924
ERR525897		stool	SWE57	Child	Swe39baby	122	Male	0.3		SWE	12.8	56.9																							40228928
ERR525898		stool	SWE58	Child	Swe397baby	370	Female	1		SWE	12.8	56.9																							51180762
ERR525899		stool	SWE58	Child	Swe397baby	118	Female	0.3		SWE	12.8	56.9																							42999394
ERR525900		stool	SWE58	Child	Swe397baby	0	Female	1		SWE	12.8	56.9																							38379496
ERR525901		stool	SWE58	Mother	Swe397mother	0	Female	33.0875		SWE	12.8	56.9																							46542980
ERR525902		stool	SWE57	Child	Swe39baby	0	Male	1		SWE	12.8	56.9																							32835278
ERR525903		stool	SWE57	Mother	Swe39mother	0	Female	30.5414		SWE	12.8	56.9																							47843192
ERR525904		stool	SWE19	Child	Swe42baby	372	Male	1		SWE	12.8	56.9																							48572284
ERR525905		stool	SWE19	Child	Swe42baby	122	Male	0.3		SWE	12.8	56.9																							39832438
ERR525906		stool	SWE19	Child	Swe42baby	0	Male	0		SWE	12.8	56.9																							43482432
ERR525907		stool	SWE19	Mother	Swe42mother	0	Female	28.5398		SWE	12.8	56.9																							51617350
ERR525908		stool	SWE2	Child	Swe45baby	363	Male	1		SWE	12.8	56.9																							34739624
ERR525909		stool	SWE2	Child	Swe45baby	127	Male	0.3		SWE	12.8	56.9																							43727886
ERR525910		stool	SWE2	Child	Swe45baby	0	Male	0		SWE	12.8	56.9																							36334080
ERR525911		stool	SWE2	Mother	Swe45mother	0	Female	30.6702		SWE	12.8	56.9																							38321836
ERR525912		stool	SWE59	Child	Swe503baby	371	Male	1		SWE	12.8	56.9																							51128806
ERR525913		stool	SWE59	Child	Swe503baby	124	Male	0.3		SWE	12.8	56.9																							42814492
ERR525914		stool	SWE59	Child	Swe503baby	0	Male	0		SWE	12.8	56.9																							16181506
ERR525915		stool	SWE59	Mother	Swe503mother	0	Female	30.9475		SWE	12.8	56.9																							59457524
ERR525916		stool	SWE92	Child	Swe504baby	361	Male	1		SWE	12.8	56.9																							42012820
ERR525917		stool	SWE92	Child	Swe504baby	124	Male	0.3		SWE	12.8	56.9																							37292172
ERR525918		stool	SWE92	Child	Swe504baby	0	Male	0		SWE	12.8	56.9																							38437258
ERR525919		stool	SWE92	Mother	Swe504mother	0	Female	32.3704		SWE	12.8	56.9																							38510530
ERR525920		stool	SWE60	Child	Swe507baby	365	Male	1		SWE	12.8	56.9																							40232174
ERR525921		stool	SWE60	Child	Swe507baby	115	Male	0.3		SWE	12.8	56.9																							44754582
ERR525922		stool	SWE60	Child	Swe507baby	0	Male	0		SWE	12.8	56.9																							39385918
ERR525923		stool	SWE60	Mother	Swe507mother	0	Female	35.3019		SWE	12.8	56.9																							54777258
ERR525924		stool	SWE82	Child	Swe511baby	358	Female	1		SWE	12.8	56.9																							52025052
ERR525925		stool	SWE93	Child	Swe51baby	368	Female	1		SWE	12.8	56.9																							46520036
ERR525926		stool	SWE82	Child	Swe511baby	114	Female	0.3		SWE	12.8	56.9																							50982994
ERR525927		stool	SWE82	Child	Swe511baby	0	Female	0		SWE	12.8	56.9																							50959682
ERR525928		stool	SWE82	Mother	Swe511mother	0	Female	29.0119		SWE	12.8	56.9																							60048642
ERR525929		stool	SWE93	Child	Swe51baby	132	Female	0.3		SWE	12.8	56.9																							44552136
ERR525930		stool	SWE93	Child	Swe51baby	0	Female	0		SWE	12.8	56.9																							35007886
ERR525931		stool	SWE93	Mother	Swe51mother	0	Female	35.0438		SWE	12.8	56.9																							40878320
ERR525932		stool	SWE61	Child	Swe521baby	361	Female	1		SWE	12.8	56.9																							42094940
ERR525933		stool	SWE61	Child	Swe521baby	123	Female	0.3		SWE	12.8	56.9																							47463058
ERR525934		stool	SWE61	Child	Swe521baby	0	Female	0		SWE	12.8	56.9																							44897834
ERR525935		stool	SWE61	Mother	Swe521mother	0	Female	28.8069		SWE	12.8	56.9																							55468596
ERR525936		stool	SWE62	Child	Swe526baby	360	Female	1		SWE	12.8	56.9																							56332162
ERR525937		stool	SWE62	Child	Swe526baby	123	Female	0.3		SWE	12.8	56.9																							38969046
ERR525938		stool	SWE62	Child	Swe526baby	0	Female	0		SWE	12.8	56.9																							58987316
ERR525939		stool	SWE62	Mother	Swe526mother	0	Female	34.7387		SWE	12.8	56.9																							49157772
ERR525940		stool	SWE94	Child	Swe527baby	360	Female	1		SWE	12.8	56.9																							48661096
ERR525941		stool	SWE94	Child	Swe527baby	123	Female	0.3		SWE	12.8	56.9																							43772000
ERR525942		stool	SWE94	Child	Swe527baby	0	Female	0		SWE	12.8	56.9																							34386734
ERR525943		stool	SWE94	Mother	Swe527mother	0	Female	22		SWE	12.8	56.9																							45295534
ERR525944		stool	SWE3	Child	Swe53baby	363	Male	1		SWE	12.8	56.9																							46677486
ERR525945		stool	SWE63	Child	Swe532baby	364	Male	1		SWE	12.8	56.9																							43426326
ERR525946		stool	SWE63	Child	Swe532baby	120	Male	0.3		SWE	12.8	56.9																							55702470
ERR525947		stool	SWE63	Child	Swe532baby	0	Male	0		SWE	12.8	56.9																							40240062
ERR525948		stool	SWE63	Mother	Swe532mother	0	Female	41.5243		SWE	12.8	56.9																							36047218
ERR525949		stool	SWE3	Child	Swe53baby	132	Male	0.3		SWE	12.8	56.9																							48947180
ERR525950		stool	SWE95	Child	Swe536baby	365	Male	1		SWE	12.8	56.9																							44917750
ERR525951		stool	SWE95	Child	Swe536baby	122	Male	0.3		SWE	12.8	56.9																							37857516
ERR525952		stool	SWE95	Child	Swe536baby	0	Male	0		SWE	12.8	56.9																							34563924
ERR525953		stool	SWE95	Mother	Swe536mother	0	Female	34.2291		SWE	12.8	56.9																							40874294
ERR525954		stool	SWE3	Child	Swe53baby	0	Male	0		SWE	12.8	56.9																							26725744
ERR525955		stool	SWE3	Mother	Swe53mother	0	Female	25.0665		SWE	12.8	56.9																							37972358
ERR525956		stool	SWE64	Child	Swe544baby	364	Female	1		SWE	12.8	56.9																							37204162
ERR525957		stool	SWE64	Child	Swe544baby	114	Female	0.3		SWE	12.8	56.9																							48464472
ERR525958		stool	SWE64	Child	Swe544baby	0	Female	0		SWE	12.8	56.9																							49702858
ERR525959		stool	SWE64	Mother	Swe544mother	0	Female	23.4579		SWE	12.8	56.9																							45485398
ERR525960		stool	SWE65	Child	Swe546baby	358	Male	1		SWE	12.8	56.9																							46490990
ERR525961		stool	SWE65	Child	Swe546baby	121	Male	0.3		SWE	12.8	56.9																							47224786
ERR525962		stool	SWE65	Child	Swe546baby	0	Male	0		SWE	12.8	56.9																							38053676
ERR525963		stool	SWE65	Mother	Swe546mother	0	Female	36.8462		SWE	12.8	56.9																							44919560
ERR525964		stool	SWE7	Child	Swe549baby	359	Female	1		SWE	12.8	56.9																							41280268
ERR525965		stool	SWE7	Child	Swe549baby	127	Female	0.3		SWE	12.8	56.9																							42812554
ERR525966		stool	SWE7	Child	Swe549baby	0	Female	0		SWE	12.8	56.9																							31574452
ERR525967		stool	SWE7	Mother	Swe549mother	0	Female	26.0036		SWE	12.8	56.9																							41858828
ERR525968		stool	SWE66	Child	Swe560baby	360	Female	1		SWE	12.8	56.9																							48251896
ERR525969		stool	SWE66	Child	Swe560baby	131	Female	0.3		SWE	12.8	56.9																							33232456
ERR525970		stool	SWE66	Child	Swe560baby	0	Female	0		SWE	12.8	56.9																							53317742
ERR525971		stool	SWE66	Mother	Swe560mother	0	Female	24.9284		SWE	12.8	56.9																							42566528
ERR525972		stool	SWE67	Child	Swe565baby	367	Male	1		SWE	12.8	56.9																							37962980
ERR525973		stool	SWE67	Child	Swe565baby	127	Male	0.3		SWE	12.8	56.9																							40193556
ERR525974		stool	SWE67	Child	Swe565baby	0	Male	0		SWE	12.8	56.9																							36692402
ERR525975		stool	SWE67	Mother	Swe565mother	0	Female	28.7363		SWE	12.8	56.9																							37526672
ERR525976		stool	SWES81	Child	Swe566baby	365		1		SWE	12.8	56.9																							40387808
ERR525977		stool	SWES81	Child	Swe566baby	120		0.3		SWE	12.8	56.9																							33258562
ERR525978		stool	SWES81	Child	Swe566baby	0		0		SWE	12.8	56.9																							1359428
ERR525979		stool	SWES81	Mother	Swe566mother	0	Female	29.905		SWE	12.8	56.9																							36850056
ERR525980		stool	SWE68	Child	Swe567baby	367	Female	1		SWE	12.8	56.9																							39719866
ERR525981		stool	SWE68	Child	Swe567baby	121	Female	0.3		SWE	12.8	56.9																							32208916
ERR525982		stool	SWE68	Child	Swe567baby	0	Female	0		SWE	12.8	56.9																							44756194
ERR525983		stool	SWE68	Mother	Swe567mother	0	Female	32.2731		SWE	12.8	56.9																							43713670
ERR525984		stool	SWE69	Child	Swe570baby	371	Female	1		SWE	12.8	56.9																							41843030
ERR525985		stool	SWE69	Child	Swe570baby	118	Female	0.3		SWE	12.8	56.9																							44340000
ERR525986		stool	SWE69	Child	Swe570baby	0	Female	0		SWE	12.8	56.9																							44686530
ERR525987		stool	SWE69	Mother	Swe570mother	0	Female	21.0839		SWE	12.8	56.9																							43932452
ERR525988		stool	SWE20	Child	Swe572baby	364	Female	1		SWE	12.8	56.9																							39506996
ERR525989		stool	SWE20	Child	Swe572baby	116	Female	0.3		SWE	12.8	56.9																							36615912
ERR525990		stool	SWE20	Child	Swe572baby	0	Female	0		SWE	12.8	56.9																							31383510
ERR525991		stool	SWE20	Mother	Swe572mother	0	Female	21.8576		SWE	12.8	56.9																							36327926
ERR525992		stool	SWE83	Child	Swe577baby	369	Female	1		SWE	12.8	56.9																							38921140
ERR525993		stool	SWE83	Child	Swe577baby	120	Female	0.3		SWE	12.8	56.9																							49162728
ERR525994		stool	SWE83	Child	Swe577baby	0	Female	0		SWE	12.8	56.9																							32244512
ERR525995		stool	SWE83	Mother	Swe577mother	0	Female	35.1229		SWE	12.8	56.9																							44090124
ERR525996		stool	SWE8	Child	Swe582baby	369	Female	1		SWE	12.8	56.9																							37713832
ERR525997		stool	SWE8	Child	Swe582baby	125	Female	0.3		SWE	12.8	56.9																							39762888
ERR525998		stool	SWE8	Child	Swe582baby	0	Female	0		SWE	12.8	56.9																							32369794
ERR525999		stool	SWE8	Mother	Swe582mother	0	Female	28.5133		SWE	12.8	56.9																							36589672
ERR526000		stool	SWE96	Child	Swe585baby	367	Male	1		SWE	12.8	56.9																							45557666
ERR526001		stool	SWE96	Child	Swe585baby	126	Male	0.3		SWE	12.8	56.9																							31400426
ERR526002		stool	SWE96	Child	Swe585baby	0	Male	0		SWE	12.8	56.9																							34665476
ERR526003		stool	SWE96	Mother	Swe585mother	0	Female	40		SWE	12.8	56.9																							40172754
ERR526004		stool	SWE21	Child	Swe587baby	366	Male	1		SWE	12.8	56.9																							49991534
ERR526005		stool	SWE21	Child	Swe587baby	125	Male	0.3		SWE	12.8	56.9																							49204444
ERR526006		stool	SWE21	Child	Swe587baby	0	Male	0		SWE	12.8	56.9																							42914982
ERR526007		stool	SWE21	Mother	Swe587mother	0	Female	30.9804		SWE	12.8	56.9																							48918540
ERR526008		stool	SWE22	Child	Swe589baby	371	Male	1		SWE	12.8	56.9																							45608314
ERR526009		stool	SWE22	Child	Swe589baby	119	Male	0.3		SWE	12.8	56.9																							48356764
ERR526010		stool	SWE22	Child	Swe589baby	0	Male	0		SWE	12.8	56.9																							29974630
ERR526011		stool	SWE22	Mother	Swe589mother	0	Female	30.4744		SWE	12.8	56.9																							38521180
ERR526012		stool	SWE70	Child	Swe590baby	355	Female	1		SWE	12.8	56.9																							49105282
ERR526013		stool	SWE70	Child	Swe590baby	123	Female	0.3		SWE	12.8	56.9																							43350256
ERR526014		stool	SWE70	Child	Swe590baby	0	Female	0		SWE	12.8	56.9																							35946966
ERR526015		stool	SWE70	Mother	Swe590mother	0	Female	34.0096		SWE	12.8	56.9																							38440898
ERR526016		stool	SWE71	Child	Swe591baby	364	Male	1		SWE	12.8	56.9																							53791878
ERR526017		stool	SWE71	Child	Swe591baby	119	Male	0.3		SWE	12.8	56.9																							38005864
ERR526018		stool	SWE71	Child	Swe591baby	0	Male	0		SWE	12.8	56.9																							28310784
ERR526019		stool	SWE71	Mother	Swe591mother	0	Female	31.2244		SWE	12.8	56.9																							36623422
ERR526020		stool	SWE23	Child	Swe598baby	359	Female	1		SWE	12.8	56.9																							36822376
ERR526021		stool	SWE23	Child	Swe598baby	124	Female	0.3		SWE	12.8	56.9																							38126074
ERR526022		stool	SWE23	Child	Swe598baby	0	Female	0		SWE	12.8	56.9																							10049634
ERR526023		stool	SWE23	Mother	Swe598mother	0	Female	36.6176		SWE	12.8	56.9																							36057110
ERR526024		stool	SWE24	Child	Swe599baby	369	Male	1		SWE	12.8	56.9																							28529680
ERR526025		stool	SWE24	Child	Swe599baby	150	Male	0.3		SWE	12.8	56.9																							9535426
ERR526026		stool	SWE24	Child	Swe599baby	0	Male	0		SWE	12.8	56.9																							30936650
ERR526027		stool	SWE24	Mother	Swe599mother	0	Female	37.209		SWE	12.8	56.9																							36776466
ERR526028		stool	SWE25	Child	Swe608baby	374	Female	1		SWE	12.8	56.9																							32702012
ERR526029		stool	SWE25	Child	Swe608baby	127	Female	0.3		SWE	12.8	56.9																							34810084
ERR526030		stool	SWE25	Child	Swe608baby	0	Female	0		SWE	12.8	56.9																							24380200
ERR526031		stool	SWE25	Mother	Swe608mother	0	Female	34.5115		SWE	12.8	56.9																							34585646
ERR526032		stool	SWE72	Child	Swe615baby	372	Female	1		SWE	12.8	56.9																							21895762
ERR526033		stool	SWE72	Child	Swe615baby	133	Female	0.3		SWE	12.8	56.9																							28565654
ERR526034		stool	SWE72	Child	Swe615baby	0	Female	0		SWE	12.8	56.9																							24388192
ERR526035		stool	SWE72	Mother	Swe615mother	0	Female	40.8416		SWE	12.8	56.9																							30215028
ERR526036		stool	SWE84	Child	Swe622baby	351	Female	1		SWE	12.8	56.9																							26931778
ERR526037		stool	SWE84	Child	Swe622baby	120	Female	0.3		SWE	12.8	56.9																							25708294
ERR526038		stool	SWE84	Child	Swe622baby	0	Female	0		SWE	12.8	56.9																							24741904
ERR526039		stool	SWE84	Mother	Swe622mother	0	Female	34.0034		SWE	12.8	56.9																							35647440
ERR526040		stool	SWE73	Child	Swe624baby	352	Female	1		SWE	12.8	56.9																							35624632
ERR526041		stool	SWE73	Child	Swe624baby	115	Female	0.3		SWE	12.8	56.9																							35747576
ERR526042		stool	SWE73	Child	Swe624baby	0	Female	0		SWE	12.8	56.9																							25541728
ERR526043		stool	SWE73	Mother	Swe624mother	0	Female	39.9245		SWE	12.8	56.9																							37852300
ERR526044		stool	SWE74	Child	Swe626baby	372	Female	1		SWE	12.8	56.9																							30889286
ERR526045		stool	SWE74	Child	Swe626baby	121	Female	0.3		SWE	12.8	56.9																							33053286
ERR526046		stool	SWE74	Child	Swe626baby	0	Female	0		SWE	12.8	56.9																							30639642
ERR526047		stool	SWE74	Mother	Swe626mother	0	Female	33.1816		SWE	12.8	56.9																							30418758
ERR526048		stool	SWE97	Child	Swe633baby	398	Male	1		SWE	12.8	56.9																							38864074
ERR526049		stool	SWE97	Child	Swe633baby	120	Male	0.3		SWE	12.8	56.9																							34480838
ERR526050		stool	SWE97	Child	Swe633baby	0	Male	0		SWE	12.8	56.9																							34653436
ERR526051		stool	SWE97	Mother	Swe633mother	0	Female	36.2257		SWE	12.8	56.9																							37716256
ERR526052		stool	SWES82	Child	Swe635baby	353	Male	1		SWE	12.8	56.9																							35482888
ERR526053		stool	SWES82	Child	Swe635baby	116	Male	0.3		SWE	12.8	56.9																							37681796
ERR526054		stool	SWES82	Child	Swe635baby	0	Male	0		SWE	12.8	56.9																							8463294
ERR526055		stool	SWES82	Mother	Swe635mother	0	Female	23.287		SWE	12.8	56.9																							36283812
ERR526056		stool	SWES83	Child	Swe637baby	378	Male	1		SWE	12.8	56.9																							56562268
ERR526057		stool	SWES83	Child	Swe637baby	131	Male	0.3		SWE	12.8	56.9																							41549752
ERR526058		stool	SWES83	Child	Swe637baby	0	Male	0		SWE	12.8	56.9																							25373174
ERR526059		stool	SWES83	Mother	Swe637mother	0	Female	31.0279		SWE	12.8	56.9																							50966244
ERR526060		stool	SWE98	Child	Swe640baby	371	Female	1		SWE	12.8	56.9																							40352108
ERR526061		stool	SWE98	Child	Swe640baby	119	Female	0.3		SWE	12.8	56.9																							37298136
ERR526062		stool	SWE98	Child	Swe640baby	0	Female	0		SWE	12.8	56.9																							23029802
ERR526063		stool	SWE98	Mother	Swe640mother	0	Female	27.5695		SWE	12.8	56.9																							38817958
ERR526064		stool	SWE27	Child	Swe70baby	365	Male	1		SWE	12.8	56.9																							54554852
ERR526065		stool	SWE27	Child	Swe70baby	120	Male	0.3		SWE	12.8	56.9																							44232002
ERR526066		stool	SWE27	Child	Swe70baby	0	Male	0		SWE	12.8	56.9																							56215114
ERR526067		stool	SWE27	Mother	Swe70mother	0	Female	39.0213		SWE	12.8	56.9																							51048916
ERR526068		stool	SWE100	Child	Swe7baby	359	Female	1		SWE	12.8	56.9																							35826156
ERR526069		stool	SWE100	Child	Swe7baby	115	Female	0.3		SWE	12.8	56.9																							29031426
ERR526070		stool	SWE76	Child	Swe78baby	363	Male	1		SWE	12.8	56.9																							50503548
ERR526071		stool	SWE76	Child	Swe78baby	120	Male	0.3		SWE	12.8	56.9																							52046572
ERR526072		stool	SWE76	Child	Swe78baby	0	Male	0		SWE	12.8	56.9																							30329544
ERR526073		stool	SWE76	Mother	Swe78mother	0	Female	33.932		SWE	12.8	56.9																							33939612
ERR526074		stool	SWE100	Child	Swe7baby	0	Female	0		SWE	12.8	56.9																							32490076
ERR526075		stool	SWE100	Mother	Swe7mother	0	Female	28.2705		SWE	12.8	56.9																							37215154
ERR526076		stool	SWE4	Child	Swe82baby	369	Female	1		SWE	12.8	56.9																							41992480
ERR526077		stool	SWE4	Child	Swe82baby	128	Female	0.3		SWE	12.8	56.9																							34802278
ERR526078		stool	SWE4	Child	Swe82baby	0	Female	0		SWE	12.8	56.9																							32994018
ERR526079		stool	SWE4	Mother	Swe82mother	0	Female	31.2249		SWE	12.8	56.9																							42235728
ERR526080		stool	SWE28	Child	Swe87baby	367	Female	1		SWE	12.8	56.9																							38060000
ERR526081		stool	SWE28	Child	Swe87baby	117	Female	0.3		SWE	12.8	56.9																							57745190
ERR526082		stool	SWE28	Child	Swe87baby	0	Female	0		SWE	12.8	56.9																							38347026
ERR526083		stool	SWE28	Mother	Swe87mother	0	Female	39.0629		SWE	12.8	56.9																							33704456
ERR526084		stool	SWE85	Child	Swe9baby	380	Male	1		SWE	12.8	56.9																							51277188
ERR526085		stool	SWE85	Child	Swe9baby	129	Male	0.3		SWE	12.8	56.9																							48519680
ERR526086		stool	SWE85	Child	Swe9baby	0	Male	0		SWE	12.8	56.9																							55273222
ERR526087		stool	SWE85	Mother	Swe9mother	0	Female	28.4184		SWE	12.8	56.9																							47636670
Aa1		stool	NCS003	Child	Aagaard3infant	0	Male	0	Cesarean section	USA	29.8	-95.4																							16474236
Aa2		stool	NCS005	Child	Aagaard5infant	0	Female	0	Vaginal	USA	29.8	-95.4																							890050
Aa3		stool	NCS005	Mother	Aagaard5maternal	0	Female	25	Vaginal	USA	29.8	-95.4																							1026634
Aa4		stool	NCS006	Child	Aagaard6infant	42	Female	0.11507	Cesarean section	USA	29.8	-95.4																							27450290
Aa5		stool	NCS006	Mother	Aagaard6maternal	0	Female	36	Cesarean section	USA	29.8	-95.4																							23170224
Aa7		stool	NCS008	Child	Aagaard8infant	42	Female	0.11507	Vaginal	USA	29.8	-95.4																							27792218
Aa6		stool	NCS008	Child	Aagaard8infant	42	Female	0.11507	Vaginal	USA	29.8	-95.4																							48813526
Aa8		stool	NCS009	Child	Aagaard9infant	42	Male	0.11507	Vaginal	USA	29.8	-95.4																							20060388
Aa10		stool	NCS012	Child	Aagaard12infant	42	Female	0.11507	Vaginal	USA	29.8	-95.4																							30617856
Aa9		stool	NCS012	Child	Aagaard12infant	42	Female	0.11507	Vaginal	USA	29.8	-95.4																							43593368
Aa11		stool	NCS012	Mother	Aagaard12maternal	0	Female	26	Vaginal	USA	29.8	-95.4																							13097460
Aa12		stool	NCS012	Mother	Aagaard12maternal	0	Female	26	Vaginal	USA	29.8	-95.4																							14544850
Aa13		stool	NCS013	Child	Aagaard13infant	42	Female	0.11507	Vaginal	USA	29.8	-95.4																							39553770
Aa14		stool	NCS014	Mother	Aagaard14maternal	0	Male	24	Vaginal	USA	29.8	-95.4																							17563136
Aa15		stool	NCS016	Child	Aagaard16infant	0	Female	0	Vaginal	USA	29.8	-95.4																							19212808
Aa16		stool	NCS018	Child	Aagaard18infant	42	Male	0.11507	Vaginal	USA	29.8	-95.4																							19581690
Aa17		stool	NCS020	Child	Aagaard20infant	0	Female	0	Vaginal	USA	29.8	-95.4																							908600
Aa18		stool	NCS020	Child	Aagaard20infant	42	Female	0.11507	Vaginal	USA	29.8	-95.4																							16355204
Aa19		stool	NCS020	Mother	Aagaard20maternal	0	Female	30	Vaginal	USA	29.8	-95.4																							25778064
Aa20		stool	NCS020	Mother	Aagaard20maternal	0	Female	30	Vaginal	USA	29.8	-95.4																							30051050
Aa21		stool	NCS022	Child	Aagaard22infant	42	Male	0.11507	Vaginal	USA	29.8	-95.4																							22829150
Aa22		stool	NCS022	Mother	Aagaard22maternal	0	Male	27	Vaginal	USA	29.8	-95.4																							27759022
Aa23		stool	NCS022	Mother	Aagaard22maternal	0	Male	27	Vaginal	USA	29.8	-95.4																							18845198
Aa24		stool	NCS023	Mother	Aagaard23maternal	0	Female	32	Vaginal	USA	29.8	-95.4																							26378522
Aa25		stool	NCS026	Child	Aagaard26infant	42	Female	0.11507	Vaginal	USA	29.8	-95.4																							27023590
Aa26		stool	NCS027	Child	Aagaard27infant	42	Female	0.11507	Vaginal	USA	29.8	-95.4																							43670206
Aa27		stool	NCS028	Child	Aagaard28infant	0	Male	0	Cesarean section	USA	29.8	-95.4																							16292298
Aa28		stool	NCS029	Child	Aagaard29infant	42	Female	0.11507	Cesarean section	USA	29.8	-95.4																							37358310
Aa29		stool	NCS030	Child	Aagaard30infant	42	Male	0.11507	Vaginal	USA	29.8	-95.4																							21575494
Aa30		stool	NCS032	Child	Aagaard32infant	42	Male	0.11507	Cesarean section	USA	29.8	-95.4																							41747954
Aa31		stool	NCS034	Child	Aagaard34infant	42	Male	0.11507	Vaginal	USA	29.8	-95.4																							35817886
Aa32		stool	NCS036	Child	Aagaard36infant	42	Male	0.11507	Vaginal	USA	29.8	-95.4																							40062880
Aa33		stool	NCS037	Child	Aagaard37infant	42	Male	0.11507	Vaginal	USA	29.8	-95.4																							43878750
Aa34		stool	NCS039	Child	Aagaard39infant	42	Male	0.11507	Vaginal	USA	29.8	-95.4																							37625770
Aa35		stool	NCS040	Child	Aagaard40infant	42	Female	0.11507	Cesarean section	USA	29.8	-95.4																							43222844
Aa36		stool	NCS041	Child	Aagaard41infant	0	Female	0	Vaginal	USA	29.8	-95.4																							29621006
Aa37		stool	NCS041	Child	Aagaard41infant	42	Female	0.11507	Vaginal	USA	29.8	-95.4																							43200082
Aa38		stool	NCS042	Child	Aagaard42infant	42	Female	0.11507	Vaginal	USA	29.8	-95.4																							39621128
Aa39		stool	NCS044	Child	Aagaard44infant	42	Female	0.11507	Vaginal	USA	29.8	-95.4																							38205046
Aa40		stool	NCS047	Child	Aagaard47infant	42	Female	0.11507	Cesarean section	USA	29.8	-95.4																							35564530
Aa41		stool	NCS049	Child	Aagaard49infant	42	Male	0.11507	Vaginal	USA	29.8	-95.4																							435140
Aa42		stool	NCS049	Mother	Aagaard49maternal	0	Male	19	Vaginal	USA	29.8	-95.4																							46721246
Aa43		stool	NCS050	Child	Aagaard50infant	42	Female	0.11507	Vaginal	USA	29.8	-95.4																							40703950
Aa44		stool	NCS051	Child	Aagaard51infant	42	Male	0.11507	Vaginal	USA	29.8	-95.4																							53485742
Aa45		stool	NCS051	Mother	Aagaard51maternal	0	Male	23	Vaginal	USA	29.8	-95.4																							26763002
Aa46		stool	NCS053	Child	Aagaard53infant	0	Female	0	Vaginal	USA	29.8	-95.4																							23139784
Aa48		stool	NCS054	Child	Aagaard54infant	42	Male	0.11507	Vaginal	USA	29.8	-95.4																							58868666
Aa47		stool	NCS054	Child	Aagaard54infant	42	Male	0.11507	Vaginal	USA	29.8	-95.4																							37961774
Aa49		stool	NCS058	Child	Aagaard58infant	42	Female	0.11507	Vaginal	USA	29.8	-95.4																							39834196
Aa50		stool	NCS062	Child	Aagaard62infant	42	Female	0.11507	Cesarean section	USA	29.8	-95.4																							38614580
Aa51		stool	NCS064	Child	Aagaard64infant	42	Male	0.11507	Vaginal	USA	29.8	-95.4																							52932916
Aa52		stool	NCS064	Mother	Aagaard64maternal	0	Male	29	Vaginal	USA	29.8	-95.4																							53444752
Aa53		stool	NCS064	Mother	Aagaard64maternal	0	Male	29	Vaginal	USA	29.8	-95.4																							53406450
Aa54		stool	NCS067	Child	Aagaard67infant	42	Female	0.11507	Cesarean section	USA	29.8	-95.4																							46283454
Aa55		stool	NCS071	Child	Aagaard71infant	42	Female	0.11507	Vaginal	USA	29.8	-95.4																							25771134
Aa56		stool	NCS072	Child	Aagaard72infant	42	Female	0.11507	Vaginal	USA	29.8	-95.4																							378148
Aa57		stool	NCS072	Child	Aagaard72infant	42	Female	0.11507	Vaginal	USA	29.8	-95.4																							326694
Aa58		stool	NCS072	Mother	Aagaard72maternal	0	Female	25	Vaginal	USA	29.8	-95.4																							57751906
Aa59		stool	NCS072	Mother	Aagaard72maternal	0	Female	25	Vaginal	USA	29.8	-95.4																							48027320
Aa60		stool	NCS074	Child	Aagaard74infant	42	Male	0.11507	Vaginal	USA	29.8	-95.4																							28653602
Aa61		stool	NCS075	Child	Aagaard75infant	42	Female	0.11507	Vaginal	USA	29.8	-95.4																							50477272
Aa62		stool	NCS076	Child	Aagaard76infant	42	Male	0.11507	Cesarean section	USA	29.8	-95.4																							36604726
Aa63		stool	NCS077	Child	Aagaard77infant	42	Male	0.11507	Cesarean section	USA	29.8	-95.4																							40414072
Aa64		stool	NCS077	Mother	Aagaard77maternal	0	Male	29	Cesarean section	USA	29.8	-95.4																							53762908
Aa65		stool	NCS078	Child	Aagaard78infant	42	Male	0.11507	Vaginal	USA	29.8	-95.4																							44792504
Asn1		stool	Segata1	Child	Segata1baby	0	Female	0.25		ITA	46	11.2																							27400822
Asn2		stool	Segata2	Child	Segata2baby	0	Male	0.25		ITA	46	11.2																							32030588
Asn3		stool	Segata3	Child	Segata3baby	0	Male	0.25		ITA	46	11.2																							32127762
Asn4		stool	Segata4	Child	Segata4baby	0	Male	0.25		ITA	46	11.2																							14183916
Asn5		stool	Segata4	Child	Segata4baby	210	Male	0.8		ITA	46	11.2																							37458084
Asn6		stool	Segata5	Child	Segata5baby	0	Male	0.25		ITA	46	11.2																							22249232
Asn7		stool	Segata5	Child	Segata5baby	210	Male	0.8		ITA	46	11.2																							26036480
Asn8		stool	Segata5	Child	Segata5baby	390	Male	1.3		ITA	46	11.2																							28633792
Asn9		stool	Segata1	Mother	Segata1mother	0	Female			ITA	46	11.2																							27026792
Asn10		stool	Segata2	Mother	Segata2mother	0	Female			ITA	46	11.2																							19678942
Asn11		stool	Segata3	Mother	Segata3mother	0	Female			ITA	46	11.2																							28272902
Asn12		stool	Segata4	Mother	Segata4mother	0	Female			ITA	46	11.2																							18834600
Asn13		stool	Segata4	Mother	Segata4mother	210	Female			ITA	46	11.2																							50320296
Asn14		stool	Segata5	Mother	Segata5mother	0	Female			ITA	46	11.2																							23573552
Asn15		stool	Segata5	Mother	Segata5mother	210	Female			ITA	46	11.2																							18325860
Asn16		stool	Segata5	Mother	Segata5mother	390	Female			ITA	46	11.2																							36170236
FMTL1		stool			FL1	0	Male	23		USA	41.88	-87.63	LeeD1																						68207160
FMTL3		stool			FL1	60	Male	23		USA	41.88	-87.63	LeeD1																						47440248
FMTL4		stool			FL2	0	Female	32		USA	41.88	-87.63	LeeD1																						36588258
FMTL5		stool			FL2	31	Female	32		USA	41.88	-87.63	LeeD1																						55030868
FMTL6		stool			FL2	60	Female	32		USA	38.5	-95.7	LeeD1																						70609432
FMTL7		stool			FL3	0	Male	30		USA	41.88	-87.63	LeeD1																						40391550
FMTL8		stool			FL3	1	Male	30		USA	38.5	-95.7	LeeD1_																						40391550
FMTL9		stool			FL3	2	Male	30		USA	41.88	-87.63	LeeD1_																						53602578
FMTL10		stool			FL3	6	Male	30		USA	41.88	-87.63	LeeD1_																						53160282
LX.F1s.1T1		stool	F1	Father	F1s1	0	Male	62		LUX	49.61	6.13																							42585624
LX.F1s.1T2		stool	F1	Father	F1s1	28	Male	62		LUX	49.61	6.13																							42696862
LX.F1s.1T3		stool	F1	Father	F1s1	63	Male	62		LUX	49.61	6.13																							42307786
LX.F1s.2T1		stool	F1	Mother	F1s2	0	Female	60		LUX	49.61	6.13																							42261182
LX.F1s.2T2		stool	F1	Mother	F1s2	28	Female	60		LUX	49.61	6.13																							42836344
LX.F1s.2T3		stool	F1	Mother	F1s2	63	Female	60		LUX	49.61	6.13																							42965096
LX.F1s.3T1		stool	F1	Uncle	F1s3	0	Female	57		LUX	49.61	6.13																							42501010
LX.F1s.3T2		stool	F1	Uncle	F1s3	28	Female	57		LUX	49.61	6.13																							42332112
LX.F1s.3T3		stool	F1	Uncle	F1s3	63	Female	57		LUX	49.61	6.13																							44334498
LX.F1s.4T1		stool	F1	Child	F1s4	0	Female	37		LUX	49.61	6.13																							43020750
LX.F1s.4T2		stool	F1	Child	F1s4	28	Female	37		LUX	49.61	6.13																							41793412
LX.F1s.5T2		stool	F1	Grandchild	F1s5	28	Male	6		LUX	49.61	6.13																							44910108
LX.F1s.5T3		stool	F1	Grandchild	F1s5	63	Male	6		LUX	49.61	6.13																							42800960
LX.F2s.1T1		stool	F2	Father	F2s1	0	Male	58		LUX	49.61	6.13																							40992256
LX.F2s.1T2		stool	F2	Father	F2s1	28	Male	58		LUX	49.61	6.13																							40434304
LX.F2s.1T3		stool	F2	Father	F2s1	56	Male	58		LUX	49.61	6.13																							40760140
LX.F2s.2T1		stool	F2	Mother	F2s2	0	Female	24		LUX	49.61	6.13																							41046350
LX.F2s.2T2		stool	F2	Mother	F2s2	8	Female	24		LUX	49.61	6.13																							40549970
LX.F2s.2T3		stool	F2	Mother	F2s2	49	Female	24		LUX	49.61	6.13																							39947570
LX.F2s.3T1		stool	F2	Child	F2s3	0	Male	30		LUX	49.61	6.13																							40397832
LX.F2s.3T2		stool	F2	Child	F2s3	28	Male	30		LUX	49.61	6.13																							40362870
LX.F2s.3T3		stool	F2	Child	F2s3	50	Male	30		LUX	49.61	6.13																							40288134
LX.F2s.4T1		stool	F2	Child	F2s4	0	Female	58		LUX	49.61	6.13																							40016154
LX.F2s.4T2		stool	F2	Child	F2s4	28	Female	58		LUX	49.61	6.13																							39061738
LX.F2s.4T3		stool	F2	Child	F2s4	56	Female	58		LUX	49.61	6.13																							42033644
LX.F2s.5T1		stool	F2	Child	F2s5	0	Female	28		LUX	49.61	6.13																							39600990
LX.F2s.5T2		stool	F2	Child	F2s5	22	Female	28		LUX	49.61	6.13																							42928746
LX.F3s.1T2		stool	F3	Mother	F3s1	35	Female	50		LUX	49.61	6.13																							40802348
LX.F3s.1T3		stool	F3	Mother	F3s1	63	Female	50		LUX	49.61	6.13																							41027426
LX.F3s.3T1		stool	F3	Child	F3s3	0	Female	14		LUX	49.61	6.13																							41523718
LX.F3s.3T2		stool	F3	Child	F3s3	35	Female	14		LUX	49.61	6.13																							41794986
LX.F3s.3T3		stool	F3	Child	F3s3	63	Female	14		LUX	49.61	6.13																							41710078
LX.F3s.4T1		stool	F3	Child	F3s4	0	Female	17		LUX	49.61	6.13																							41398848
LX.F3s.4T2		stool	F3	Child	F3s4	35	Female	17		LUX	49.61	6.13																							41865196
LX.F3s.5T1		stool	F3	Child	F3s5	0	Female	19		LUX	49.61	6.13																							42182712
LX.F3s.5T2		stool	F3	Child	F3s5	34	Female	19		LUX	49.61	6.13																							42883208
LX.F4s.1T3		stool	F4	Mother	F4s1	77	Female	34		LUX	49.61	6.13																							42280942
LX.F4s.2T1		stool	F4	Child	F4s2	0	Male	5		LUX	49.61	6.13																							41485258
LX.F4s.2T2		stool	F4	Child	F4s2	42	Male	5		LUX	49.61	6.13																							43694102
LX.F4s.2T3		stool	F4	Child	F4s2	76	Male	5		LUX	49.61	6.13																							43354224
LX.F4s.3T1		stool	F4	Child	F4s3	0	Male	9		LUX	49.61	6.13																							41446746
LX.F4s.3T3		stool	F4	Child	F4s3	78	Male	9		LUX	49.61	6.13																							41946848
LX.F4s.4T1		stool	F4	Child	F4s4	0	Female	12		LUX	49.61	6.13																							40764234
LX.F4s.4T3		stool	F4	Child	F4s4	78	Female	12		LUX	49.61	6.13																							40434734
LX.F4s.5T1		stool	F4	Child	F4s5	0	Female	16		LUX	49.61	6.13																							41426028
LX.F4s.5T3		stool	F4	Child	F4s5	113	Female	16		LUX	49.61	6.13																							41310206
LX.F4s.6T1		stool	F4	Father	F4s6	0	Male	43		LUX	49.61	6.13																							42050130
LX.F4s.6T2		stool	F4	Father	F4s6	27	Male	43		LUX	49.61	6.13																							40429440
LX.F4s.6T3		stool	F4	Father	F4s6	64	Male	43		LUX	49.61	6.13																							41507866
LX.F5s.1T1		stool	F5	Father	F5s1	0	Male	49		LUX	49.6	6.1																							47774178
LX.F5s.2T1		stool	F5	Mother	F5s2	0	Female	45		LUX	49.6	6.1																							42864376
LX.F5s.2T2		stool	F5	Mother	F5s2	28	Female	45		LUX	49.6	6.1																							44528616
LX.F5s.2T3		stool	F5	Mother	F5s2	63	Female	45		LUX	49.6	6.1																							46781048
LX.F5s.3T1		stool	F5	Child	F5s3	0	female	15		LUX	49.6	6.1																							41621878
LX.F5s.3T2		stool	F5	Child	F5s3	28	female	15		LUX	49.6	6.1																							28101356
LX.F5s.3T3		stool	F5	Child	F5s3	63	female	15		LUX	49.6	6.1																							48661720
LX.F5s.4T1		stool	F5	Child	F5s4	0	male	13		LUX	49.6	6.1																							37788490
LX.F5s.4T2		stool	F5	Child	F5s4	28	male	13		LUX	49.6	6.1																							44095076
LX.F5s.4T3		stool	F5	Child	F5s4	63	male	13		LUX	49.6	6.1																							43208966
LX.F6s.1T1		stool	F6	Father	F6s1	0	male	35		LUX	49.6	6.1																							36134754
LX.F6s.1T2		stool	F6	Father	F6s1	28	male	35		LUX	49.6	6.1																							44126520
LX.F6s.2T1		stool	F6	Mother	F6s2	0	female	37		LUX	49.6	6.1																							33727230
LX.F6s.2T3		stool	F6	Mother	F6s2	56	female	37		LUX	49.6	6.1																							60266316
LX.F6s.3T1		stool	F6	Child	F6s3	0	male	14		LUX	49.6	6.1																							58279392
LX.F6s.4T2		stool	F6	Child	F6s4	0	female	10		LUX	49.6	6.1																							43177134
LX.F6s.4T3		stool	F6	Child	F6s4	28	female	10		LUX	49.6	6.1																							54705264
LX.F8s.1T1		stool	F8	Father	F8s1	0	male	40		LUX	49.6	6.1																							51065232
LX.F8s.1T2		stool	F8	Father	F8s1	28	male	40		LUX	49.6	6.1																							46579490
LX.F8s.1T3		stool	F8	Father	F8s1	56	male	40		LUX	49.6	6.1																							66604374
LX.F8s.2T1		stool	F8	Mother	F8s2	0	female	36		LUX	49.6	6.1																							34331658
LX.F8s.2T2		stool	F8	Mother	F8s2	28	female	36		LUX	49.6	6.1																							40241354
LX.F8s.2T3		stool	F8	Mother	F8s2	56	female	36		LUX	49.6	6.1																							49174642
LX.F8s.3T1		stool	F8	Child	F8s3	0	male	5		LUX	49.6	6.1																							46092346
LX.F8s.3T2		stool	F8	Child	F8s3	28	male	5		LUX	49.6	6.1																							47015392
LX.F8s.4T2		stool	F8	Child	F8s4	0	male	3		LUX	49.6	6.1																							60024828
LX.F8s.4T3		stool	F8	Child	F8s4	28	male	3		LUX	49.6	6.1																							27147874
LX.F11s.1T1		stool	F11	Grandchild	F11s1	0	female	29		LUX	49.6	6.1																							29306144
LX.F11s.1T2		stool	F11	Grandchild	F11s1	35	female	29		LUX	49.6	6.1																							46140148
LX.F11s.1T3		stool	F11	Grandchild	F11s1	84	female	29		LUX	49.6	6.1																							27763854
LX.F11s.3T1		stool	F11	Grandchild2	F11s3	0	female	2		LUX	49.6	6.1																							34804782
LX.F11s.3T2		stool	F11	Grandchild2	F11s3	35	female	2		LUX	49.6	6.1																							28717642
LX.F11s.4T1		stool	F11	Child	F11s4	0	male	57		LUX	49.6	6.1																							27762320
LX.F11s.4T2		stool	F11	Child	F11s4	35	male	57		LUX	49.6	6.1																							26070842
LX.F11s.4T3		stool	F11	Child	F11s4	63	male	57		LUX	49.6	6.1																							21880346
LX.F11s.5T1		stool	F11	Child	F11s5	0	female	53		LUX	49.6	6.1																							20324246
LX.F11s.5T2		stool	F11	Child	F11s5	35	female	53		LUX	49.6	6.1																							33913762
LX.F11s.5T3		stool	F11	Child	F11s5	63	female	53		LUX	49.6	6.1																							41244226
LX.F11s.6T1		stool	F11	Father	F11s6	0	male	72		LUX	49.6	6.1																							38817878
LX.F11s.6T2		stool	F11	Father	F11s6	35	male	72		LUX	49.6	6.1																							41573830
LX.F11s.6T3		stool	F11	Father	F11s6	63	male	72		LUX	49.6	6.1																							20246604
LX.F11s.7T1		stool	F11	Mother	F11s7	0	female	69		LUX	49.6	6.1																							52545740
LX.F11s.7T2		stool	F11	Mother	F11s7	35	female	69		LUX	49.6	6.1																							57767236
LX.F11s.7T3		stool	F11	Mother	F11s7	63	female	69		LUX	49.6	6.1																							62056628
HMSt1		stool			h1	0	Female	27		USA	38.5	-95.7																							94445554
HMSt2		stool			h1	225	Female	27		USA	38.5	-95.7																							94445554
HMSt3		stool			h2	0	Female	22		USA	38.5	-95.7																							106020394
HMSt4		stool			h2	238	Female	22		USA	38.5	-95.7																							95358464
HMSt5		stool			h3	0	Male	28		USA	38.5	-95.7																							206289711
HMSt6		stool			h3	0	Male	28		USA	38.5	-95.7																							116110106
HMSt7		stool			h3	205	Male	28		USA	38.5	-95.7																							119202196
HMSt8		stool			h4	0	Male	25		USA	38.5	-95.7																							106998944
HMSt9		stool			h4	238	Male	25		USA	38.5	-95.7																							119280074
HMSt10		stool			h5	0	Male	27		USA	38.5	-95.7																							237043758
HMSt11		stool			h5	0	Male	27		USA	38.5	-95.7																							127042098
HMSt12		stool			h5	252	Male	27		USA	38.5	-95.7																							105822970
HMSt13		stool			h5	399	Male	28		USA	38.5	-95.7																							77346100
HMSt14		stool			h6	0	Female	29		USA	38.5	-95.7																							101114842
HMSt15		stool			h6	271	Female	29		USA	38.5	-95.7																							107665390
HMSt16		stool			h6	404	Female	30		USA	38.5	-95.7																							95467146
HMSt17		stool			h7	0	Male	33		USA	38.5	-95.7																							111649959
HMSt18		stool			h7	217	Male	33		USA	38.5	-95.7																							111649959
HMSt19		stool			h8	0	Female	24		USA	38.5	-95.7																							120072520
HMSt20		stool			h8	278	Female	24		USA	38.5	-95.7																							51290717
HMSt21		stool			h8	413	Female	25		USA	38.5	-95.7																							85347892
HMSt22		stool			h9	0	Female	20		USA	38.5	-95.7																							89443503
HMSt23		stool			h9	245	Female	20		USA	38.5	-95.7																							89443503
HMSt24		stool			h11	0	Male	23		USA	38.5	-95.7																							122894775
HMSt25		stool			h11	252	Male	23		USA	38.5	-95.7																							215786850
HMSt26		stool			h12	0	Male	27		USA	38.5	-95.7																							91471083
HMSt27		stool			h12	231	Male	27		USA	38.5	-95.7																							99086183
HMSt28		stool			h12	378	Male	28		USA	38.5	-95.7																							97001218
HMSt29		stool			h13	0	Female	22		USA	38.5	-95.7																							114052386
HMSt30		stool			h13	254	Female	22		USA	38.5	-95.7																							123219300
HMSt31		stool			h13	371	Female	23		USA	38.5	-95.7																							105016902
HMSt32		stool			h14	0	Female	27		USA	38.5	-95.7																							119402753
HMSt33		stool			h14	217	Female	27		USA	38.5	-95.7																							98650858
HMSt34		stool			h15	0	Male	27		USA	38.5	-95.7																							111151547
HMSt35		stool			h15	222	Male	27		USA	38.5	-95.7																							117350813
HMSt36		stool			h16	0	Male	33		USA	38.5	-95.7																							250660272
HMSt37		stool			h16	0	Male	33		USA	38.5	-95.7																							62303902
HMSt38		stool			h16	0	Male	33		USA	38.5	-95.7																							188356370
HMSt39		stool			h17	0	Male	22		USA	38.5	-95.7																							117545110
HMSt40		stool			h17	219	Male	22		USA	38.5	-95.7																							121423518
HMSt41		stool			h18	0	Male	25		USA	38.5	-95.7																							191843536
HMSt42		stool			h18	0	Male	25		USA	38.5	-95.7																							86708780
HMSt43		stool			h18	0	Male	25		USA	38.5	-95.7																							105134756
HMSt44		stool			h21	0	Male	28		USA	38.5	-95.7																							119592062
HMSt45		stool			h21	236	Male	28		USA	38.5	-95.7																							111706618
HMSt46		stool			h22	0	Male	26		USA	38.5	-95.7																							86154168
HMSt47		stool			h22	203	Male	26		USA	38.5	-95.7																							140023622
HMSt48		stool			h23	0	Male	26		USA	38.5	-95.7																							112594864
HMSt49		stool			h23	222	Male	26		USA	38.5	-95.7																							105201673
HMSt50		stool			h24	0	Male	38		USA	38.5	-95.7																							99904624
HMSt51		stool			h24	233	Male	38		USA	38.5	-95.7																							109539776
HMSt52		stool			h25	0	Male	27		USA	38.5	-95.7																							98439902
HMSt53		stool			h25	236	Male	27		USA	38.5	-95.7																							94725658
HMSt54		stool			h26	0	Male	23		USA	38.5	-95.7																							108274720
HMSt55		stool			h26	229	Male	23		USA	38.5	-95.7																							98936842
HMSt56		stool			h27	0	Female	27		USA	38.5	-95.7																							123054960
HMSt57		stool			h27	219	Female	27		USA	38.5	-95.7																							123054960
HMSt59		stool			h28	0	Female	23		USA	38.5	-95.7																							207399592
HMSt60		stool			h28	0	Female	23		USA	38.5	-95.7																							105827960
HMSt61		stool			h28	259	Female	23		USA	38.5	-95.7																							271801404
HMSt62		stool			h28	259	Female	23		USA	38.5	-95.7																							110790160
HMSt63		stool			h28	336	Female	23		USA	38.5	-95.7																							250290298
HMSt64		stool			h31	0	Male	29		USA	38.5	-95.7																							102973680
HMSt65		stool			h31	259	Male	29		USA	38.5	-95.7																							114304366
HMSt66		stool			h32	0	Male	26		USA	38.5	-95.7																							102622712
HMSt67		stool			h32	201	Male	26		USA	38.5	-95.7																							126765572
HMSt68		stool			h33	0	Male	24		USA	38.5	-95.7																							97225728
HMSt69		stool			h33	273	Male	24		USA	38.5	-95.7																							94687050
HMSt70		stool			h33	296	Male	24		USA	38.5	-95.7																							84551690
HMSt71		stool			h34	0	Female	19		USA	38.5	-95.7																							104358934
HMSt72		stool			h34	250	Female	19		USA	38.5	-95.7																							84466632
HMSt73		stool			h34	308	Female	19		USA	38.5	-95.7																							94532730
HMSt74		stool			h35	0	Male	23		USA	38.5	-95.7																							101872950
HMSt75		stool			h35	231	Male	23		USA	38.5	-95.7																							74427956
HMSt76		stool			h35	289	Male	23		USA	38.5	-95.7																							97574136
HMSt77		stool			h36	0	Male	21		USA	38.5	-95.7																							104153124
HMSt78		stool			h36	224	Male	21		USA	38.5	-95.7																							95763326
HMSt79		stool			h36	282	Male	21		USA	38.5	-95.7																							83434584
HMSt80		stool			h37	0	Female	26		USA	38.5	-95.7																							105889024
HMSt81		stool			h37	223	Female	26		USA	38.5	-95.7																							75017272
HMSt82		stool			h37	397	Female	27		USA	38.5	-95.7																							106406388
HMSt83		stool			h38	0	Female	30		USA	38.5	-95.7																							92351672
HMSt84		stool			h38	224	Female	30		USA	38.5	-95.7																							84946624
HMSt85		stool			h38	401	Female	31		USA	38.5	-95.7																							86121972
HMSt86		stool			h41	0	Male	29		USA	38.5	-95.7																							84976091
HMSt87		stool			h41	224	Male	29		USA	38.5	-95.7																							87188492
HMSt88		stool			h41	278	Male	29		USA	38.5	-95.7																							69194160
HMSt89		stool			h42	0	Female	38		USA	38.5	-95.7																							80514612
HMSt90		stool			h42	131	Female	38		USA	38.5	-95.7																							97140360
HMSt91		stool			h42	266	Female	38		USA	38.5	-95.7																							150121606
HMSt93		stool			h43	0	Female	19		USA	38.5	-95.7																							87383244
HMSt94		stool			h43	223	Female	19		USA	38.5	-95.7																							97561530
HMSt95		stool			h44	0	Female	22		USA	38.5	-95.7																							88371650
HMSt96		stool			h44	139	Female	22		USA	38.5	-95.7																							74733693
HMSt97		stool			h45	0	Female	24		USA	38.5	-95.7																							111422668
HMSt98		stool			h45	239	Female	24		USA	38.5	-95.7																							184841154
HMSt99		stool			h45	274	Female	24		USA	38.5	-95.7																							262951460
HMSt100		stool			h46	0	Female	27		USA	38.5	-95.7																							116822560
HMSt101		stool			h46	189	Female	27		USA	38.5	-95.7																							196593202
HMSt102		stool			h46	244	Female	27		USA	38.5	-95.7																							178917548
HMSt103		stool			h47	0	Male	29		USA	38.5	-95.7																							118418660
HMSt104		stool			h47	85	Male	29		USA	38.5	-95.7																							106423904
HMSt105		stool			h47	189	Male	29		USA	38.5	-95.7																							73683710
HMSt106		stool			h48	0	Female	27		USA	38.5	-95.7																							89774037
HMSt107		stool			h48	161	Female	27		USA	38.5	-95.7																							105505886
HMSt108		stool			h48	288	Female	27		USA	38.5	-95.7																							52160358
HMSt109		stool			h49	0	Female	23		USA	38.5	-95.7																							102912574
HMSt110		stool			h49	222	Female	23		USA	38.5	-95.7																							228600216
HMSt111		stool			h51	0	Male	28		USA	38.5	-95.7																							132463086
HMSt112		stool			h51	54	Male	28		USA	38.5	-95.7																							21951459
HMSt113		stool			h51	110	Male	28		USA	38.5	-95.7																							87009862
HMSt114		stool			h52	0	Female	36		USA	38.5	-95.7																							89900968
HMSt115		stool			h52	219	Female	36		USA	38.5	-95.7																							176498298
HMSt116		stool			h53	0	Female	18		USA	38.5	-95.7																							96174158
HMSt117		stool			h53	269	Female	18		USA	38.5	-95.7																							170962986
HMSt118		stool			h54	0	Male	21		USA	38.5	-95.7																							113418956
HMSt119		stool			h54	85	Male	21		USA	38.5	-95.7																							113418956
HMSt120		stool			h55	0	Male	33		USA	38.5	-95.7																							91789374
HMSt121		stool			h55	168	Male	33		USA	38.5	-95.7																							98761096
HMSt122		stool			h56	7	Male	35		USA	38.5	-95.7																							80277832
HMSt123		stool			h56	191	Male	35		USA	38.5	-95.7																							77819870
HMSt124		stool			h56	373	Male	36		USA	38.5	-95.7																							93184394
HMSt125		stool			h57	0	Female	28		USA	38.5	-95.7																							83591680
HMSt126		stool			h57	36	Female	28		USA	38.5	-95.7																							94750072
HMSt127		stool			h58	0	Male	37		USA	38.5	-95.7																							84785360
HMSt128		stool			h58	161	Male	37		USA	38.5	-95.7																							84785360
HMSt129		stool			h59	0	Male	25		USA	38.5	-95.7																							99390444
HMSt130		stool			h59	157	Male	25		USA	38.5	-95.7																							97801992
HMSt131		stool			h61	0	Female	23		USA	38.5	-95.7																							126507164
HMSt132		stool			h61	273	Female	23		USA	38.5	-95.7																							69535074
HMSt133		stool			h62	0	Female	25		USA	38.5	-95.7																							106066654
HMSt134		stool			h62	273	Female	25		USA	38.5	-95.7																							105240736
HMSt135		stool			h62	360	Female	26		USA	38.5	-95.7																							82888188
HMSt136		stool			h63	0	Female	38		USA	38.5	-95.7																							108962004
HMSt137		stool			h63	303	Female	38		USA	38.5	-95.7																							89835770
HMSt138		stool			h64	4	Male	33		USA	38.5	-95.7																							104896092
HMSt139		stool			h64	280	Male	33		USA	38.5	-95.7																							96193192
HMSt140		stool			h65	0	Female	28		USA	38.5	-95.7																							101439474
HMSt141		stool			h65	309	Female	28		USA	38.5	-95.7																							98852124
HMSt142		stool			h66	0	Male	23		USA	38.5	-95.7																							88455498
HMSt143		stool			h66	129	Male	23		USA	38.5	-95.7																							91238438
HMSt144		stool			h67	0	Male	37		USA	38.5	-95.7																							63407421
HMSt145		stool			h67	184	Male	37		USA	38.5	-95.7																							70729430
HMSt146		stool			h67	338	Male	37		USA	38.5	-95.7																							73383338
HMSt147		stool			h68	0	Male	39		USA	38.5	-95.7																							92595164
HMSt148		stool			h68	35	Male	39		USA	38.5	-95.7																							92595164
HMSt149		stool			h69	0	Female	27		USA	38.5	-95.7																							65604806
HMSt150		stool			h69	290	Female	27		USA	38.5	-95.7																							118343504
HMSt151		stool			h71	0	Female	20		USA	38.5	-95.7																							100332762
HMSt152		stool			h71	286	Female	20		USA	38.5	-95.7																							116901208
HMSt153		stool			h72	2	Female	26		USA	38.5	-95.7																							99307578
HMSt154		stool			h72	223	Female	26		USA	38.5	-95.7																							97777410
HMSt155		stool			h73	0	Female	23		USA	38.5	-95.7																							99071640
HMSt156		stool			h73	170	Female	23		USA	38.5	-95.7																							99071640
HMSt157		stool			h74	0	Male	26		USA	38.5	-95.7																							103401316
HMSt158		stool			h74	175	Male	26		USA	38.5	-95.7																							91641166
HMSt159		stool			h75	0	Male	18		USA	38.5	-95.7																							117175636
HMSt160		stool			h75	339	Male	18		USA	38.5	-95.7																							65249004
HMSt161		stool			h76	0	Male	23		USA	38.5	-95.7																							292299470
HMSt162		stool			h76	77	Male	23		USA	38.5	-95.7																							291645382
HMSt163		stool			h77	0	Male	22		USA	38.5	-95.7																							93433562
HMSt164		stool			h77	216	Male	22		USA	38.5	-95.7																							112091644
HMSt165		stool			h78	330	Female	27		USA	38.5	-95.7																							185609580
HMSt166		stool			h78	395	Female	28		USA	38.5	-95.7																							210127222
HMSt167		stool			h79	7	Male	27		USA	38.5	-95.7																							83954884
HMSt168		stool			h79	233	Male	27		USA	38.5	-95.7																							98044374
HMSt169		stool			h81	0	Male	26		USA	38.5	-95.7																							110080808
HMSt170		stool			h81	234	Male	26		USA	38.5	-95.7																							112985410
HMSt171		stool			h82	0	Male	21		USA	38.5	-95.7																							90331386
HMSt172		stool			h82	336	Male	21		USA	38.5	-95.7																							208612798
HMSt173		stool			h82	408	Male	22		USA	38.5	-95.7																							76554518
HMSt174		stool			h83	0	Female	21		USA	38.5	-95.7																							108550510
HMSt175		stool			h83	301	Female	21		USA	38.5	-95.7																							111503256
HMSt176		stool			h84	0	Female	23		USA	38.5	-95.7																							27915126
HMSt177		stool			h84	330	Female	23		USA	38.5	-95.7																							178762368
HMSt178		stool			h85	0	Male	29		USA	38.5	-95.7																							95917462
HMSt179		stool			h85	87	Male	29		USA	38.5	-95.7																							102920766
HMSt180		stool			h86	0	Female	21		USA	38.5	-95.7																							60387899
HMSt181		stool			h86	171	Female	21		USA	38.5	-95.7																							62186800
HMSt182		stool			h87	0	Male	23		USA	38.5	-95.7																							68204090
HMSt183		stool			h87	72	Male	23		USA	38.5	-95.7																							68204090
HMSt184		stool			h88	0	Female	21		USA	38.5	-95.7																							47210252
HMSt185		stool			h88	308	Female	21		USA	38.5	-95.7																							80514830
HMSt186		stool			h89	0	Female	27		USA	38.5	-95.7																							116643020
HMSt187		stool			h89	316	Female	27		USA	38.5	-95.7																							132529512
HMSt188		stool			h91	0	Male	20		USA	38.5	-95.7																							117805122
HMSt189		stool			h91	196	Male	20		USA	38.5	-95.7																							163020710
HMSt190		stool			h91	196	Male	20		USA	38.5	-95.7																							95971348
HMSt191		stool			h91	336	Male	20		USA	38.5	-95.7																							91811868
HMSt192		stool			h92	1	Male	19		USA	38.5	-95.7																							85135074
HMSt193		stool			h92	197	Male	19		USA	38.5	-95.7																							124896550
HMSt194		stool			h92	309	Male	19		USA	38.5	-95.7																							104068756
HMSt195		stool			h93	0	Male	27		USA	38.5	-95.7																							109240836
HMSt196		stool			h93	332	Male	27		USA	38.5	-95.7																							119416480
HMSt197		stool			h94	289	Female	23		USA	38.5	-95.7																							191687922
HMSt198		stool			h94	331	Female	23		USA	38.5	-95.7																							9662282
HMSt199		stool			h95	0	Female	39		USA	38.5	-95.7																							101941176
HMSt200		stool			h95	308	Female	39		USA	38.5	-95.7																							156986762
HMSt201		stool			h96	1	Male	39		USA	38.5	-95.7																							108705200
HMSt202		stool			h96	316	Male	39		USA	38.5	-95.7																							74496486
HMSt203		stool			h97	0	Female	26		USA	38.5	-95.7																							20742190
HMSt204		stool			h97	0	Female	26		USA	38.5	-95.7																							113432522
HMSt205		stool			h97	173	Female	26		USA	38.5	-95.7																							113432522
HMSt206		stool			h97	294	Female	26		USA	38.5	-95.7																							98554268
HMSt207		stool			h98	0	Male	27		USA	38.5	-95.7																							113404662
HMSt208		stool			h98	246	Male	27		USA	38.5	-95.7																							222604164
K1.1		stool			E001463	303	Male	0.830137	Vaginal	FIN	60.21	24.66		NO	TRUE	TRUE																			14397248
K1.2		stool			E001463	457	Male	1.25205	Vaginal	FIN	60.21	24.66		NO	TRUE	TRUE																			15436738
K1.3		stool			E001463	638	Male	1.74795	Vaginal	FIN	60.21	24.66		NO	TRUE	TRUE																			15981508
K1.4		stool			E001463	853	Male	2.33699	Vaginal	FIN	60.21	24.66		Amoxicillin and clavulanic acid	TRUE	TRUE																			14977278
K1.5		stool			E001463	943	Male	2.58356	Vaginal	FIN	60.21	24.66		Amoxicillin and clavulanic acid	TRUE	TRUE																			15509806
K1.6		stool			E001463	1062	Male	2.90959	Vaginal	FIN	60.21	24.66		Amoxicillin and clavulanic acid	TRUE	TRUE																			17554656
K2.1		stool			E003251	208	Female	0.569863	Vaginal	FIN	60.21	24.66		NO	TRUE	TRUE																			15936816
K2.2		stool			E003251	249	Female	0.682192	Vaginal	FIN	60.21	24.66		NO	TRUE	TRUE																			14683252
K2.3		stool			E003251	355	Female	0.972603	Vaginal	FIN	60.21	24.66		NO	TRUE	TRUE																			15451628
K2.4		stool			E003251	474	Female	1.29863	Vaginal	FIN	60.21	24.66		NO	TRUE	TRUE																			14856558
K2.5		stool			E003251	508	Female	1.39178	Vaginal	FIN	60.21	24.66		NO	TRUE	TRUE																			13771466
K3.1		stool			E003989	208	Male	0.569863	Vaginal	FIN	60.21	24.66		Cefalexin	TRUE	TRUE																			19557074
K3.2		stool			E003989	303	Male	0.830137	Vaginal	FIN	60.21	24.66		Cefalexin	TRUE	TRUE																			20285284
K3.3		stool			E003989	474	Male	1.29863	Vaginal	FIN	60.21	24.66		Amoxicillin, Cefalexin	TRUE	TRUE																			18330558
K3.4		stool			E003989	531	Male	1.45479	Vaginal	FIN	60.21	24.66		Amoxicillin, Cefalexin	TRUE	TRUE																			20299270
K3.5		stool			E003989	659	Male	1.80548	Vaginal	FIN	60.21	24.66		Amoxicillin	TRUE	TRUE																			19546672
K3.6		stool			E003989	750	Male	2.05479	Vaginal	FIN	60.21	24.66		NO	TRUE	TRUE																			21292968
K3.7		stool			E003989	1028	Male	2.81644	Vaginal	FIN	60.21	24.66		NO	TRUE	TRUE																			23601702
K4.1		stool			E006547	369	Male	1.01096	Vaginal	FIN	60.21	24.66		Amoxicillin	TRUE	TRUE																			16381674
K4.2		stool			E006547	465	Male	1.27397	Vaginal	FIN	60.21	24.66		Amoxicillin	TRUE	TRUE																			14875716
K4.3		stool			E006547	600	Male	1.64384	Vaginal	FIN	60.21	24.66		Amoxicillin	TRUE	TRUE																			14813246
K4.4		stool			E006547	785	Male	2.15068	Vaginal	FIN	60.21	24.66		Amoxicillin	TRUE	TRUE																			16149508
K4.5		stool			E006547	1040	Male	2.84932	Vaginal	FIN	60.21	24.66		Amoxicillin	TRUE	TRUE																			16016934
K5.1		stool			E006574	237	Male	0.649315	Vaginal	FIN	60.21	24.66		Amoxicillin, Azithromycin	TRUE	TRUE																			15331220
K5.2		stool			E006574	366	Male	1.00274	Vaginal	FIN	60.21	24.66		Amoxicillin	TRUE	TRUE																			15547142
K5.3		stool			E006574	430	Male	1.17808	Vaginal	FIN	60.21	24.66		Amoxicillin	TRUE	TRUE																			16955090
K5.4		stool			E006574	520	Male	1.42466	Vaginal	FIN	60.21	24.66		Amoxicillin	TRUE	TRUE																			15724094
K5.5		stool			E006574	562	Male	1.53973	Vaginal	FIN	60.21	24.66		Amoxicillin, Azithromycin	TRUE	TRUE																			16253258
K5.6		stool			E006574	616	Male	1.68767	Vaginal	FIN	60.21	24.66		Amoxicillin, Azithromycin	TRUE	TRUE																			16438058
K5.7		stool			E006574	683	Male	1.87123	Vaginal	FIN	60.21	24.66		Amoxicillin, Azithromycin	TRUE	TRUE																			14624074
K5.8		stool			E006574	788	Male	2.1589	Vaginal	FIN	60.21	24.66		Amoxicillin	TRUE	TRUE																			15208810
K5.9		stool			E006574	844	Male	2.31233	Vaginal	FIN	60.21	24.66		Amoxicillin	TRUE	TRUE																			15291424
K5.10		stool			E006574	918	Male	2.51507	Vaginal	FIN	60.21	24.66		Amoxicillin	TRUE	TRUE																			17407904
K5.11		stool			E006574	1049	Male	2.87397	Vaginal	FIN	60.21	24.66		Amoxicillin	TRUE	TRUE																			16259552
K6.1		stool			E006673	207	Female	0.567123	Vaginal	FIN	60.21	24.66		NO	TRUE	TRUE																			13668768
K6.2		stool			E006673	339	Female	0.928767	Vaginal	FIN	60.21	24.66		NO	TRUE	TRUE																			13454878
K6.3		stool			E006673	431	Female	1.18082	Vaginal	FIN	60.21	24.66		NO	TRUE	TRUE																			14207088
K6.4		stool			E006673	536	Female	1.46849	Vaginal	FIN	60.21	24.66		NO	TRUE	TRUE																			15946996
K6.5		stool			E006673	705	Female	1.93151	Vaginal	FIN	60.21	24.66		NO	TRUE	TRUE																			15772322
K7.1		stool			E010590	227	Male	0.621918	Vaginal	FIN	60.21	24.66		Cefalexin, Amoxicillin	TRUE	TRUE																			17005524
K7.2		stool			E010590	322	Male	0.882192	Vaginal	FIN	60.21	24.66		Cefalexin, Amoxicillin	TRUE	TRUE																			17092026
K7.3		stool			E010590	423	Male	1.1589	Vaginal	FIN	60.21	24.66		NO	TRUE	TRUE																			16186702
K7.4		stool			E010590	525	Male	1.43836	Vaginal	FIN	60.21	24.66		NO	TRUE	TRUE																			18032634
K7.5		stool			E010590	576	Male	1.57808	Vaginal	FIN	60.21	24.66		Amoxicillin, Azithromycin	TRUE	TRUE																			22442108
K7.6		stool			E010590	626	Male	1.71507	Vaginal	FIN	60.21	24.66		Amoxicillin, Azithromycin	TRUE	TRUE																			15277884
K7.7		stool			E010590	709	Male	1.94247	Vaginal	FIN	60.21	24.66		Amoxicillin, Azithromycin	TRUE	TRUE																			12326884
K7.8		stool			E010590	804	Male	2.20274	Vaginal	FIN	60.21	24.66		Amoxicillin	TRUE	TRUE																			15130164
K7.9		stool			E010590	919	Male	2.51781	Vaginal	FIN	60.21	24.66		Amoxicillin	TRUE	TRUE																			17308330
K7.10		stool			E010590	1045	Male	2.86301	Vaginal	FIN	60.21	24.66		Amoxicillin	TRUE	TRUE																			14554834
K8.1		stool			E010629	164	Male	0.449315	Vaginal	FIN	60.21	24.66		NO	TRUE	TRUE																			22191176
K8.2		stool			E010629	389	Male	1.06575	Vaginal	FIN	60.21	24.66		NO	TRUE	TRUE																			19134626
K8.3		stool			E010629	1089	Male	2.98356	Vaginal	FIN	60.21	24.66		Trimetoprime and sulfadiazine, Amoxicilin	TRUE	TRUE																			19887150
K9.1		stool			E010937	237	Female	0.649315	Vaginal	FIN	60.21	24.66		NO	TRUE	FALSE																			16804552
K9.2		stool			E010937	385	Female	1.05479	Vaginal	FIN	60.21	24.66		Trimetoprime and sulfadiazine	TRUE	FALSE																			12306428
K9.3		stool			E010937	509	Female	1.39452	Vaginal	FIN	60.21	24.66		Trimetoprime and sulfadiazine	TRUE	FALSE																			13931644
K9.4		stool			E010937	630	Female	1.72603	Vaginal	FIN	60.21	24.66		Azithromycin, Trimetoprime and sulfadiazine	TRUE	FALSE																			18600588
K9.5		stool			E010937	661	Female	1.81096	Vaginal	FIN	60.21	24.66		Azithromycin, Trimetoprime and sulfadiazine	TRUE	FALSE																			14609372
K9.6		stool			E010937	692	Female	1.89589	Vaginal	FIN	60.21	24.66		Azithromycin, Trimetoprime and sulfadiazine	TRUE	FALSE																			15611702
K9.7		stool			E010937	938	Female	2.56986	Vaginal	FIN	60.21	24.66		Amoxicillin	TRUE	FALSE																			28050508
K9.8		stool			E010937	964	Female	2.6411	Vaginal	FIN	60.21	24.66		Amoxicillin	TRUE	FALSE																			14990098
K9.9		stool			E010937	1027	Female	2.8137	Vaginal	FIN	60.21	24.66		Amoxicillin	TRUE	FALSE																			12885262
K10.1		stool			E016924	164	Female	0.449315	Vaginal	FIN	60.21	24.66		NO	TRUE	TRUE																			20728330
K10.3		stool			E016924	290	Female	0.794521	Vaginal	FIN	60.21	24.66		NO	TRUE	TRUE																			16647604
K10.5		stool			E016924	505	Female	1.38356	Vaginal	FIN	60.21	24.66		NO	TRUE	TRUE																			24382332
K10.6		stool			E016924	769	Female	2.10685	Vaginal	FIN	60.21	24.66		NO	TRUE	TRUE																			14679070
K10.9		stool			E016924	911	Female	2.49589	Vaginal	FIN	60.21	24.66		NO	TRUE	TRUE																			13981674
K10.10		stool			E016924	1131	Female	3.09863	Vaginal	FIN	60.21	24.66		NO	TRUE	TRUE																			20587740
K11.1		stool			E017751	179	Female	0.490411	Vaginal	FIN	60.21	24.66		Amoxicillin	TRUE	TRUE																			19621886
K11.2		stool			E017751	333	Female	0.912329	Vaginal	FIN	60.21	24.66		Amoxicillin	TRUE	TRUE																			20016004
K11.3		stool			E017751	502	Female	1.37534	Vaginal	FIN	60.21	24.66		NO	TRUE	TRUE																			20319162
K11.4		stool			E017751	692	Female	1.89589	Vaginal	FIN	60.21	24.66		NO	TRUE	TRUE																			18348050
K11.5		stool			E017751	722	Female	1.97808	Vaginal	FIN	60.21	24.66		Amoxicillin	TRUE	TRUE																			20858304
K11.6		stool			E017751	778	Female	2.13151	Vaginal	FIN	60.21	24.66		Amoxicillin	TRUE	TRUE																			19460738
K11.7		stool			E017751	998	Female	2.73425	Vaginal	FIN	60.21	24.66		Amoxicillin	TRUE	TRUE																			22072544
K12.1		stool			E018113	337	Female	0.923288	Vaginal	FIN	60.21	24.66		Amoxicillin, Trimetoprime and sulfadiazine	TRUE	TRUE																			18902740
K12.2		stool			E018113	434	Female	1.18904	Vaginal	FIN	60.21	24.66		Trimetoprime and sulfadiazine, Azithromycin	TRUE	TRUE																			22246396
K12.3		stool			E018113	527	Female	1.44384	Vaginal	FIN	60.21	24.66		Trimetoprime and sulfadiazine, Azithromycin	TRUE	TRUE																			21743240
K12.4		stool			E018113	558	Female	1.52877	Vaginal	FIN	60.21	24.66		Cefaclor, Amoxicillin	TRUE	TRUE																			18078636
K12.5		stool			E018113	584	Female	1.6	Vaginal	FIN	60.21	24.66		Cefaclor, Amoxicillin	TRUE	TRUE																			20490606
K12.6		stool			E018113	687	Female	1.88219	Vaginal	FIN	60.21	24.66		Cefaclor, Amoxicillin	TRUE	TRUE																			70975006
K12.7		stool			E018113	747	Female	2.04658	Vaginal	FIN	60.21	24.66		Amoxicillin	TRUE	TRUE																			18545574
K12.8		stool			E018113	804	Female	2.20274	Vaginal	FIN	60.21	24.66		Amoxicillin	TRUE	TRUE																			20202470
K12.9		stool			E018113	1053	Female	2.88493	Vaginal	FIN	60.21	24.66		Amoxicillin	TRUE	TRUE																			19595536
K13.1		stool			E018268	352	Female	0.964384	Vaginal	FIN	60.21	24.66		Amoxicillin	TRUE	TRUE																			15734078
K13.2		stool			E018268	504	Female	1.38082	Vaginal	FIN	60.21	24.66		Amoxicillin	TRUE	TRUE																			18067512
K13.3		stool			E018268	606	Female	1.66027	Vaginal	FIN	60.21	24.66		Amoxicillin and clavulanic acid	TRUE	TRUE																			14853736
K13.4		stool			E018268	747	Female	2.04658	Vaginal	FIN	60.21	24.66		Amoxicillin and clavulanic acid	TRUE	TRUE																			17192568
K13.5		stool			E018268	910	Female	2.49315	Vaginal	FIN	60.21	24.66		Amoxicillin and clavulanic acid	TRUE	TRUE																			16353746
K13.6		stool			E018268	1017	Female	2.7863	Vaginal	FIN	60.21	24.66		Amoxicillin and clavulanic acid	TRUE	TRUE																			13184646
K13.7		stool			E018268	1233	Female	3.37808	Vaginal	FIN	60.21	24.66		NO	TRUE	TRUE																			16578692
K14.1		stool			E022137	281	Male	0.769863	Vaginal	FIN	60.21	24.66		NO	TRUE	TRUE																			22010134
K14.2		stool			E022137	397	Male	1.08767	Vaginal	FIN	60.21	24.66		NO	TRUE	TRUE																			22749788
K14.3		stool			E022137	612	Male	1.67671	Vaginal	FIN	60.21	24.66		NO	TRUE	TRUE																			22164736
K14.4		stool			E022137	767	Male	2.10137	Vaginal	FIN	60.21	24.66		NO	TRUE	TRUE																			22262412
K14.5		stool			E022137	899	Male	2.46301	Vaginal	FIN	60.21	24.66		NO	TRUE	TRUE																			18196518
K15.1		stool			E022852	362	Male	0.991781	Cesarean section	FIN	60.21	24.66		NO	TRUE	TRUE																			17170010
K15.2		stool			E022852	518	Male	1.41918	Cesarean section	FIN	60.21	24.66		NO	TRUE	TRUE																			15052432
K15.3		stool			E022852	681	Male	1.86575	Cesarean section	FIN	60.21	24.66		NO	TRUE	TRUE																			13000204
K15.4		stool			E022852	973	Male	2.66575	Cesarean section	FIN	60.21	24.66		NO	TRUE	TRUE																			14510454
K16.1		stool			E026079	227	Male	0.621918	Vaginal	FIN	60.21	24.66		NO	TRUE	TRUE																			44512240
K16.2		stool			E026079	369	Male	1.01096	Vaginal	FIN	60.21	24.66		Amoxicillin	TRUE	TRUE																			23635120
K16.3		stool			E026079	582	Male	1.59452	Vaginal	FIN	60.21	24.66		NO	TRUE	TRUE																			18978730
K16.4		stool			E026079	760	Male	2.08219	Vaginal	FIN	60.21	24.66		Amoxicillin and clavulanic acid, Amoxicillin	TRUE	TRUE																			21035838
K17.1		stool			T013815	42	Female	0.115068	Vaginal	EST	58.3	26.7		NO	FALSE	FALSE																			19493854
K17.2		stool			T013815	155	Female	0.424658	Vaginal	EST	58.3	26.7		NO	TRUE	FALSE																			20388072
K17.3		stool			T013815	421	Female	1.15342	Vaginal	EST	58.3	26.7		NO	TRUE	FALSE																			23403774
K17.4		stool			T013815	481	Female	1.31781	Vaginal	EST	58.3	26.7		NO	TRUE	FALSE																			21855994
K17.5		stool			T013815	485	Female	1.32877	Vaginal	EST	58.3	26.7		NO	TRUE	FALSE																			18276336
K17.6		stool			T013815	587	Female	1.60822	Vaginal	EST	58.3	26.7		NO	TRUE	FALSE																			20361576
K17.7		stool			T013815	643	Female	1.76164	Vaginal	EST	58.3	26.7		NO	TRUE	FALSE																			20378324
K17.8		stool			T013815	727	Female	1.99178	Vaginal	EST	58.3	26.7		NO	TRUE	FALSE																			23318692
K18.1		stool			T014292	249	Female	0.682192	Vaginal	EST	58.3	26.7		NO	TRUE	FALSE																			13814630
K18.2		stool			T014292	310	Female	0.849315	Vaginal	EST	58.3	26.7		NO	TRUE	FALSE																			16050280
K18.3		stool			T014292	471	Female	1.29041	Vaginal	EST	58.3	26.7		Amoxicillin	TRUE	FALSE																			15163596
K18.4		stool			T014292	562	Female	1.53973	Vaginal	EST	58.3	26.7		NO	TRUE	FALSE																			14894440
K18.5		stool			T014292	652	Female	1.7863	Vaginal	EST	58.3	26.7		NO	TRUE	FALSE																			21020640
K18.6		stool			T014292	736	Female	2.01644	Vaginal	EST	58.3	26.7		NO	TRUE	FALSE																			14832708
K19.1		stool			T025418	264	Female	0.723288	Vaginal	EST	58.3	26.7		NO	TRUE	TRUE																			14384228
K19.2		stool			T025418	399	Female	1.09315	Vaginal	EST	58.3	26.7		NO	TRUE	TRUE																			14928676
K19.3		stool			T025418	477	Female	1.30685	Vaginal	EST	58.3	26.7		NO	TRUE	TRUE																			14700432
K19.4		stool			T025418	527	Female	1.44384	Vaginal	EST	58.3	26.7		NO	TRUE	TRUE																			14223412
K19.5		stool			T025418	568	Female	1.55616	Vaginal	EST	58.3	26.7		Penicillin V	TRUE	TRUE																			16663582
K19.6		stool			T025418	629	Female	1.72329	Vaginal	EST	58.3	26.7		Penicillin V	TRUE	TRUE																			14155276
K19.7		stool			T025418	1025	Female	2.80822	Vaginal	EST	58.3	26.7		Penicillin V	TRUE	TRUE																			15299810
Ya1.1		stool			E000823	0	Male	0.15	Vaginal	FIN	60.3	24.3																							83244
Ya1.2		stool			E000823	321	Male	1.04167	Vaginal	FIN	60.3	24.3																							26798912
Ya1.3		stool			E000823	675	Male	2.025	Vaginal	FIN	60.3	24.3																							7374276
Ya1.4		stool			E000823	996	Male	2.91667	Vaginal	FIN	60.3	24.3																							25008578
Ya2.1		stool			E001958	0	Female	0.166667	Vaginal	FIN	60.3	24.3																							42890524
Ya2.2		stool			E001958	294	Female	0.983333	Vaginal	FIN	60.3	24.3																							16566954
Ya2.3		stool			E001958	663	Female	2.00833	Vaginal	FIN	60.3	24.3																							9052538
Ya2.4		stool			E001958	1020	Female	3	Vaginal	FIN	60.3	24.3																							28199900
Ya3.1		stool			E003188	0	Female	0.125	Vaginal	FIN	60.3	24.3																							8492326
Ya3.2		stool			E003188	90	Female	0.375	Vaginal	FIN	60.3	24.3																							29685176
Ya3.3		stool			E003188	120	Female	0.458333	Vaginal	FIN	60.3	24.3																							42032124
Ya3.4		stool			E003188	150	Female	0.541667	Vaginal	FIN	60.3	24.3																							31954404
Ya3.5		stool			E003188	183	Female	0.633333	Vaginal	FIN	60.3	24.3																							9850044
Ya3.6		stool			E003188	207	Female	0.7	Vaginal	FIN	60.3	24.3																							38626452
Ya3.7		stool			E003188	246	Female	0.808333	Vaginal	FIN	60.3	24.3																							20872084
Ya3.8		stool			E003188	303	Female	0.966667	Vaginal	FIN	60.3	24.3																							17705926
Ya3.9		stool			E003188	681	Female	2.01667	Vaginal	FIN	60.3	24.3																							24286692
Ya3.10		stool			E003188	975	Female	2.83333	Vaginal	FIN	60.3	24.3																							26672610
Ya4.1		stool			E003953	0	Female	0.191667	Vaginal	FIN	60.3	24.3																							36106056
Ya4.2		stool			E003953	45	Female	0.316667	Vaginal	FIN	60.3	24.3																							27275296
Ya4.3		stool			E003953	81	Female	0.416667	Vaginal	FIN	60.3	24.3																							34138190
Ya4.4		stool			E003953	111	Female	0.5	Vaginal	FIN	60.3	24.3																							49102028
Ya4.5		stool			E003953	141	Female	0.583333	Vaginal	FIN	60.3	24.3																							56055522
Ya4.6		stool			E003953	183	Female	0.7	Vaginal	FIN	60.3	24.3																							1191122
Ya4.7		stool			E003953	204	Female	0.758333	Vaginal	FIN	60.3	24.3																							34091376
Ya4.8		stool			E003953	294	Female	1.00833	Vaginal	FIN	60.3	24.3																							24328334
Ya4.9		stool			E003953	645	Female	1.98333	Vaginal	FIN	60.3	24.3																							35894526
Ya4.10		stool			E003953	846	Female	2.54167	Vaginal	FIN	60.3	24.3																							14533880
Ya4.11		stool			E003953	858	Female	2.575	Vaginal	FIN	60.3	24.3																							12236372
Ya4.12		stool			E003953	924	Female	2.75833	Vaginal	FIN	60.3	24.3																							19077644
Ya4.13		stool			E003953	957	Female	2.85	Vaginal	FIN	60.3	24.3																							7677986
Ya4.14		stool			E003953	990	Female	2.94167	Vaginal	FIN	60.3	24.3																							7343436
Ya5.1		stool			E004628	0	Male	0.15	Ceasarean section	FIN	60.3	24.3																							22803634
Ya5.2		stool			E004628	102	Male	0.433333	Ceasarean section	FIN	60.3	24.3																							42581794
Ya5.3		stool			E004628	132	Male	0.516667	Ceasarean section	FIN	60.3	24.3																							26038748
Ya5.4		stool			E004628	162	Male	0.6	Ceasarean section	FIN	60.3	24.3																							29409970
Ya5.5		stool			E004628	195	Male	0.691667	Ceasarean section	FIN	60.3	24.3																							58213264
Ya5.6		stool			E004628	249	Male	0.841667	Ceasarean section	FIN	60.3	24.3																							10811824
Ya5.7		stool			E004628	312	Male	1.01667	Ceasarean section	FIN	60.3	24.3																							59661052
Ya5.8		stool			E004628	681	Male	2.04167	Ceasarean section	FIN	60.3	24.3																							17617718
Ya5.9		stool			E004628	1011	Male	2.95833	Ceasarean section	FIN	60.3	24.3																							20990230
Ya6.1		stool			E004709	0	Male	0.241667	Vaginal	FIN	60.3	24.3																							29561398
Ya6.2		stool			E004709	273	Male	1	Vaginal	FIN	60.3	24.3																							32665666
Ya6.3		stool			E004709	654	Male	2.05833	Vaginal	FIN	60.3	24.3																							14668492
Ya6.4		stool			E004709	972	Male	2.94167	Vaginal	FIN	60.3	24.3																							16040552
Ya7.1		stool			E004898	0	Male	0.216667	Vaginal	FIN	60.3	24.3																							17270952
Ya7.2		stool			E004898	93	Male	0.475	Vaginal	FIN	60.3	24.3																							33923136
Ya7.3		stool			E004898	300	Male	1.05	Vaginal	FIN	60.3	24.3																							32515742
Ya7.4		stool			E004898	636	Male	1.98333	Vaginal	FIN	60.3	24.3																							22905736
Ya7.5		stool			E004898	774	Male	2.36667	Vaginal	FIN	60.3	24.3																							38343662
Ya8.1		stool			E005786	0	Female	0.675	Vaginal	FIN	60.3	24.3																							14093980
Ya8.2		stool			E005786	30	Female	0.758333	Vaginal	FIN	60.3	24.3																							230050
Ya8.3		stool			E005786	57	Female	0.833333	Vaginal	FIN	60.3	24.3																							15796038
Ya8.4		stool			E005786	90	Female	0.925	Vaginal	FIN	60.3	24.3																							35014734
Ya8.5		stool			E005786	117	Female	1	Vaginal	FIN	60.3	24.3																							20971296
Ya8.6		stool			E005786	474	Female	1.99167	Vaginal	FIN	60.3	24.3																							50122862
Ya8.7		stool			E005786	816	Female	2.94167	Vaginal	FIN	60.3	24.3																							22991320
Ya9.1		stool			E006091	0	Female	0.166667	Vaginal	FIN	60.3	24.3																							18221902
Ya9.2		stool			E006091	300	Female	1	Vaginal	FIN	60.3	24.3																							53142846
Ya9.3		stool			E006091	645	Female	1.95833	Vaginal	FIN	60.3	24.3																							44798302
Ya9.4		stool			E006091	966	Female	2.85	Vaginal	FIN	60.3	24.3																							21511628
Ya10.1		stool			E006493	0	Female	0.141667	Vaginal	FIN	60.3	24.3																							10024768
Ya10.2		stool			E006493	129	Female	0.5	Vaginal	FIN	60.3	24.3																							25806262
Ya10.3		stool			E006493	312	Female	1.00833	Vaginal	FIN	60.3	24.3																							35256898
Ya10.4		stool			E006493	672	Female	2.00833	Vaginal	FIN	60.3	24.3																							37094390
Ya10.5		stool			E006493	1023	Female	2.98333	Vaginal	FIN	60.3	24.3																							40130618
Ya11.1		stool			E006781	0	Female	0.158333	Vaginal	FIN	60.3	24.3																							25292694
Ya11.2		stool			E006781	309	Female	1.01667	Vaginal	FIN	60.3	24.3																							37781934
Ya11.3		stool			E006781	669	Female	2.01667	Vaginal	FIN	60.3	24.3																							6958580
Ya11.4		stool			E006781	1014	Female	2.975	Vaginal	FIN	60.3	24.3																							27056
Ya12.1		stool			E007944	0	Female	0.141667	Vaginal	FIN	60.3	24.3																							33439900
Ya12.2		stool			E007944	120	Female	0.475	Vaginal	FIN	60.3	24.3																							22503086
Ya12.3		stool			E007944	303	Female	0.983333	Vaginal	FIN	60.3	24.3																							15953880
Ya12.4		stool			E007944	675	Female	2.01667	Vaginal	FIN	60.3	24.3																							64174766
Ya12.5		stool			E007944	1020	Female	2.975	Vaginal	FIN	60.3	24.3																							14026800
Ya13.1		stool			E010481	0	Male	0.175	Vaginal	FIN	60.3	24.3																							25646696
Ya13.2		stool			E010481	297	Male	1	Vaginal	FIN	60.3	24.3																							10315784
Ya13.3		stool			E010481	645	Male	1.96667	Vaginal	FIN	60.3	24.3																							14205242
Ya13.4		stool			E010481	831	Male	2.48333	Vaginal	FIN	60.3	24.3																							40350514
Ya13.5		stool			E010481	864	Male	2.575	Vaginal	FIN	60.3	24.3																							19127582
Ya13.6		stool			E010481	927	Male	2.75	Vaginal	FIN	60.3	24.3																							20748846
Ya13.7		stool			E010481	957	Male	2.83333	Vaginal	FIN	60.3	24.3																							22570500
Ya13.8		stool			E010481	990	Male	2.925	Vaginal	FIN	60.3	24.3																							9401822
Ya13.9		stool			E010481	1011	Male	2.98333	Vaginal	FIN	60.3	24.3																							22427764
Ya14.1		stool			E010581	0	Male	0.141667	Vaginal	FIN	60.3	24.3																							39114236
Ya14.2		stool			E010581	132	Male	0.508333	Vaginal	FIN	60.3	24.3																							9650476
Ya14.3		stool			E010581	312	Male	1.00833	Vaginal	FIN	60.3	24.3																							736128
Ya14.4		stool			E010581	669	Male	2	Vaginal	FIN	60.3	24.3																							27702428
Ya14.5		stool			E010581	1035	Male	3.01667	Vaginal	FIN	60.3	24.3																							19693230
Ya15.1		stool			E010682	0	Female	0.175	Vaginal	FIN	60.3	24.3																							2247132
Ya15.2		stool			E010682	297	Female	1	Vaginal	FIN	60.3	24.3																							26372
Ya15.3		stool			E010682	651	Female	1.98333	Vaginal	FIN	60.3	24.3																							3445852
Ya15.4		stool			E010682	975	Female	2.88333	Vaginal	FIN	60.3	24.3																							37330708
Ya16.1		stool			E011878	0	Male	0.15	Vaginal	FIN	60.3	24.3																							17676326
Ya16.2		stool			E011878	306	Male	1	Vaginal	FIN	60.3	24.3																							42861180
Ya16.3		stool			E011878	654	Male	1.96667	Vaginal	FIN	60.3	24.3																							8541446
Ya16.4		stool			E011878	1020	Male	2.98333	Vaginal	FIN	60.3	24.3																							20523272
Ya17.1		stool			E012854	0	Male	0.158333	Vaginal	FIN	60.3	24.3																							30616530
Ya17.2		stool			E012854	306	Male	1.00833	Vaginal	FIN	60.3	24.3																							60494166
Ya17.3		stool			E012854	666	Male	2.00833	Vaginal	FIN	60.3	24.3																							9793338
Ya17.4		stool			E012854	996	Male	2.925	Vaginal	FIN	60.3	24.3																							11721098
Ya18.1		stool			E013094	0	Male	0.125	Vaginal	FIN	60.3	24.3																							33890932
Ya18.2		stool			E013094	351	Male	1.1	Vaginal	FIN	60.3	24.3																							29634448
Ya18.3		stool			E013094	669	Male	1.98333	Vaginal	FIN	60.3	24.3																							25344454
Ya18.4		stool			E013094	1023	Male	2.96667	Vaginal	FIN	60.3	24.3																							33381040
Ya19.1		stool			E013505	0	Male	0.175	Vaginal	FIN	60.3	24.3																							8649926
Ya19.2		stool			E013505	240	Male	0.841667	Vaginal	FIN	60.3	24.3																							7959614
Ya19.3		stool			E013505	267	Male	0.916667	Vaginal	FIN	60.3	24.3																							15629724
Ya19.4		stool			E013505	324	Male	1.075	Vaginal	FIN	60.3	24.3																							10681762
Ya19.5		stool			E013505	363	Male	1.18333	Vaginal	FIN	60.3	24.3																							47683418
Ya19.6		stool			E013505	660	Male	2.00833	Vaginal	FIN	60.3	24.3																							23111806
Ya19.7		stool			E013505	975	Male	2.88333	Vaginal	FIN	60.3	24.3																							23634666
Ya20.1		stool			E014086	0	Female	0.208333	Vaginal	FIN	60.3	24.3																							63326218
Ya20.2		stool			E014086	285	Female	1	Vaginal	FIN	60.3	24.3																							8109752
Ya20.3		stool			E014086	660	Female	2.04167	Vaginal	FIN	60.3	24.3																							8524284
Ya20.4		stool			E014086	1005	Female	3	Vaginal	FIN	60.3	24.3																							23381618
Ya21.1		stool			E014403	0	Male	0.183333	Vaginal	FIN	60.3	24.3																							6285380
Ya21.2		stool			E014403	291	Male	0.991667	Vaginal	FIN	60.3	24.3																							30139572
Ya21.3		stool			E014403	636	Male	1.95	Vaginal	FIN	60.3	24.3																							21353668
Ya21.4		stool			E014403	990	Male	2.93333	Vaginal	FIN	60.3	24.3																							25274434
Ya22.1		stool			E016063	0	Female	0.2	Ceasarean section	FIN	60.3	24.3																							4016332
Ya22.2		stool			E016063	273	Female	0.958333	Ceasarean section	FIN	60.3	24.3																							12861306
Ya22.3		stool			E016063	555	Female	1.74167	Ceasarean section	FIN	60.3	24.3																							29156478
Ya22.4		stool			E016063	612	Female	1.9	Ceasarean section	FIN	60.3	24.3																							24580894
Ya22.5		stool			E016063	618	Female	1.91667	Ceasarean section	FIN	60.3	24.3																							35043538
Ya22.6		stool			E016063	684	Female	2.1	Ceasarean section	FIN	60.3	24.3																							35210574
Ya22.7		stool			E016063	972	Female	2.9	Ceasarean section	FIN	60.3	24.3																							8930572
Ya23.1		stool			E016273	0	Male	0.166667	Vaginal	FIN	60.3	24.3																							4465220
Ya23.2		stool			E016273	294	Male	0.983333	Vaginal	FIN	60.3	24.3																							12460030
Ya23.3		stool			E016273	663	Male	2.00833	Vaginal	FIN	60.3	24.3																							21173056
Ya23.4		stool			E016273	993	Male	2.925	Vaginal	FIN	60.3	24.3																							5912564
Ya24.1		stool			E016426	0	Male	0.2	Vaginal	FIN	60.3	24.3																							24843736
Ya24.2		stool			E016426	270	Male	0.95	Vaginal	FIN	60.3	24.3																							24824928
Ya24.3		stool			E016426	639	Male	1.975	Vaginal	FIN	60.3	24.3																							32188752
Ya24.4		stool			E016426	975	Male	2.90833	Vaginal	FIN	60.3	24.3																							29986338
Ya25.1		stool			E017497	0	Male	0.191667	Vaginal	FIN	60.3	24.3																							10239182
Ya25.2		stool			E017497	300	Male	1.025	Vaginal	FIN	60.3	24.3																							36095512
Ya25.3		stool			E017497	660	Male	2.025	Vaginal	FIN	60.3	24.3																							15801858
Ya25.4		stool			E017497	957	Male	2.85	Vaginal	FIN	60.3	24.3																							12310010
Ya26.1		stool			E018286	0	Female	0.183333	Ceasarean section	FIN	60.3	24.3																							2641212
Ya26.2		stool			E018286	114	Female	0.5	Ceasarean section	FIN	60.3	24.3																							12685146
Ya26.3		stool			E018286	237	Female	0.841667	Ceasarean section	FIN	60.3	24.3																							13636312
Ya26.4		stool			E018286	267	Female	0.925	Ceasarean section	FIN	60.3	24.3																							21055454
Ya26.5		stool			E018286	300	Female	1.01667	Ceasarean section	FIN	60.3	24.3																							5941538
Ya26.6		stool			E018286	327	Female	1.09167	Ceasarean section	FIN	60.3	24.3																							13037098
Ya26.7		stool			E018286	660	Female	2.01667	Ceasarean section	FIN	60.3	24.3																							43515652
Ya26.8		stool			E018286	1023	Female	3.025	Ceasarean section	FIN	60.3	24.3																							35311032
Ya27.1		stool			E019092	0	Male	0.166667	Ceasarean section	FIN	60.3	24.3																							27625422
Ya27.2		stool			E019092	186	Male	0.683333	Ceasarean section	FIN	60.3	24.3																							17722118
Ya27.3		stool			E019092	219	Male	0.775	Ceasarean section	FIN	60.3	24.3																							40256858
Ya27.4		stool			E019092	282	Male	0.95	Ceasarean section	FIN	60.3	24.3																							27057084
Ya27.5		stool			E019092	312	Male	1.03333	Ceasarean section	FIN	60.3	24.3																							17215926
Ya27.6		stool			E019092	648	Male	1.96667	Ceasarean section	FIN	60.3	24.3																							18274644
Ya28.1		stool			E019763	0	Female	0.125	Vaginal	FIN	60.3	24.3																							25299886
Ya28.2		stool			E019763	123	Female	0.466667	Vaginal	FIN	60.3	24.3																							6300320
Ya28.3		stool			E019763	270	Female	0.875	Vaginal	FIN	60.3	24.3																							11754390
Ya28.4		stool			E019763	666	Female	1.975	Vaginal	FIN	60.3	24.3																							11309004
Ya28.5		stool			E019763	1023	Female	2.96667	Vaginal	FIN	60.3	24.3																							11930568
Ya29.1		stool			E020570	0	Female	0.158333	Vaginal	FIN	60.3	24.3																							24009322
Ya29.2		stool			E020570	297	Female	0.983333	Vaginal	FIN	60.3	24.3																							12467932
Ya29.3		stool			E020570	657	Female	1.98333	Vaginal	FIN	60.3	24.3																							5767562
Ya29.4		stool			E020570	987	Female	2.9	Vaginal	FIN	60.3	24.3																							27563740
Ya30.1		stool			E020924	0	Female	0.15	Vaginal	FIN	60.3	24.3																							3001092
Ya30.2		stool			E020924	54	Female	0.3	Vaginal	FIN	60.3	24.3																							7073424
Ya30.3		stool			E020924	111	Female	0.458333	Vaginal	FIN	60.3	24.3																							46256918
Ya30.4		stool			E020924	150	Female	0.566667	Vaginal	FIN	60.3	24.3																							23029292
Ya30.5		stool			E020924	189	Female	0.675	Vaginal	FIN	60.3	24.3																							45551522
Ya30.6		stool			E020924	228	Female	0.783333	Vaginal	FIN	60.3	24.3																							16462340
Ya30.7		stool			E020924	258	Female	0.866667	Vaginal	FIN	60.3	24.3																							28421326
Ya30.8		stool			E020924	303	Female	0.991667	Vaginal	FIN	60.3	24.3																							8607416
Ya30.9		stool			E020924	678	Female	2.03333	Vaginal	FIN	60.3	24.3																							9339320
Ya30.10		stool			E020924	753	Female	2.24167	Vaginal	FIN	60.3	24.3																							11624766
Ya30.11		stool			E020924	783	Female	2.325	Vaginal	FIN	60.3	24.3																							21060946
Ya30.12		stool			E020924	822	Female	2.43333	Vaginal	FIN	60.3	24.3																							26835848
Ya30.13		stool			E020924	837	Female	2.475	Vaginal	FIN	60.3	24.3																							35924798
Ya30.14		stool			E020924	870	Female	2.56667	Vaginal	FIN	60.3	24.3																							7547836
Ya30.15		stool			E020924	1020	Female	2.98333	Vaginal	FIN	60.3	24.3																							8495786
Ya31.1		stool			E021032	0	Male	0.183333	Vaginal	FIN	60.3	24.3																							8273148
Ya31.2		stool			E021032	96	Male	0.45	Vaginal	FIN	60.3	24.3																							7224628
Ya31.3		stool			E021032	276	Male	0.95	Vaginal	FIN	60.3	24.3																							44661932
Ya31.4		stool			E021032	303	Male	1.025	Vaginal	FIN	60.3	24.3																							10618758
Ya31.5		stool			E021032	369	Male	1.20833	Vaginal	FIN	60.3	24.3																							67849268
Ya31.6		stool			E021032	399	Male	1.29167	Vaginal	FIN	60.3	24.3																							13620886
Ya31.7		stool			E021032	660	Male	2.01667	Vaginal	FIN	60.3	24.3																							48105642
Ya31.8		stool			E021032	1002	Male	2.96667	Vaginal	FIN	60.3	24.3																							27158188
Ya31.9		stool			E021235	0	Male	1.86667	Vaginal	FIN	60.3	24.3																							28346250
Ya31.10		stool			E021235	402	Male	2.98333	Vaginal	FIN	60.3	24.3																							9578472
Ya32.1		stool			E021822	0	Male	0.216667	Vaginal	FIN	60.3	24.3																							2984916
Ya32.2		stool			E021822	21	Male	0.275	Vaginal	FIN	60.3	24.3																							1607916
Ya32.3		stool			E021822	45	Male	0.341667	Vaginal	FIN	60.3	24.3																							8205782
Ya32.4		stool			E021822	72	Male	0.416667	Vaginal	FIN	60.3	24.3																							24882472
Ya32.5		stool			E021822	99	Male	0.491667	Vaginal	FIN	60.3	24.3																							30421144
Ya32.6		stool			E021822	138	Male	0.6	Vaginal	FIN	60.3	24.3																							9030234
Ya32.7		stool			E021822	315	Male	1.09167	Vaginal	FIN	60.3	24.3																							11980646
Ya32.8		stool			E021822	660	Male	2.05	Vaginal	FIN	60.3	24.3																							43319736
Ya32.9		stool			E021822	717	Male	2.20833	Vaginal	FIN	60.3	24.3																							50997582
Ya32.10		stool			E021822	768	Male	2.35	Vaginal	FIN	60.3	24.3																							10156182
Ya32.11		stool			E021822	789	Male	2.40833	Vaginal	FIN	60.3	24.3																							23700800
Ya32.12		stool			E021822	996	Male	2.98333	Vaginal	FIN	60.3	24.3																							10244986
Ya33.1		stool			E021940	0	Male	0.166667	Vaginal	FIN	60.3	24.3																							40753340
Ya33.2		stool			E021940	60	Male	0.333333	Vaginal	FIN	60.3	24.3																							8089614
Ya33.3		stool			E021940	87	Male	0.408333	Vaginal	FIN	60.3	24.3																							16394620
Ya33.4		stool			E021940	120	Male	0.5	Vaginal	FIN	60.3	24.3		at time of sampling																					14640328
Ya33.5		stool			E021940	147	Male	0.575	Vaginal	FIN	60.3	24.3		right before																					32735176
Ya33.6		stool			E021940	189	Male	0.691667	Vaginal	FIN	60.3	24.3																							8649644
Ya33.7		stool			E021940	651	Male	1.975	Vaginal	FIN	60.3	24.3																							8793064
Ya33.8		stool			E021940	687	Male	2.075	Vaginal	FIN	60.3	24.3																							55369010
Ya33.9		stool			E021940	711	Male	2.14167	Vaginal	FIN	60.3	24.3																							9018424
Ya33.10		stool			E021940	747	Male	2.24167	Vaginal	FIN	60.3	24.3		at time of sampling																					10805064
Ya33.11		stool			E021940	798	Male	2.38333	Vaginal	FIN	60.3	24.3		right before																					8661240
Ya33.12		stool			E021940	837	Male	2.49167	Vaginal	FIN	60.3	24.3																							26382354
Ya33.13		stool			E021940	975	Male	2.875	Vaginal	FIN	60.3	24.3		yes																					9200268
Ya34.1		stool			E022497	0	Male	0.191667	Vaginal	FIN	60.3	24.3																							36665624
Ya34.2		stool			E022497	306	Male	1.04167	Vaginal	FIN	60.3	24.3																							9385642
Ya34.3		stool			E022497	642	Male	1.975	Vaginal	FIN	60.3	24.3																							6395774
Ya34.4		stool			E022497	1002	Male	2.975	Vaginal	FIN	60.3	24.3																							11469280
Ya35.1		stool			E023445	0	Male	0.141667	Vaginal	FIN	60.3	24.3																							8330794
Ya35.2		stool			E023445	300	Male	0.975	Vaginal	FIN	60.3	24.3																							21981534
Ya35.3		stool			E023445	660	Male	1.975	Vaginal	FIN	60.3	24.3		yes																					12559596
Ya35.4		stool			E023445	1020	Male	2.975	Vaginal	FIN	60.3	24.3																							31781844
Ya36.1		stool			E024907	0	Female	0.316667	Vaginal	FIN	60.3	24.3																							3314684
Ya36.2		stool			E024907	234	Female	0.966667	Vaginal	FIN	60.3	24.3		yes																					7940464
Ya36.3		stool			E024907	606	Female	2	Vaginal	FIN	60.3	24.3		yes																					24525340
Ya36.4		stool			E024907	936	Female	2.91667	Vaginal	FIN	60.3	24.3																							24618390
Ya37.1		stool			E028794	0		0.141667		FIN	60.3	24.3																							10544998
Ya37.2		stool			E028794	300		0.975		FIN	60.3	24.3																							19294132
Ya37.3		stool			E028794	660		1.975		FIN	60.3	24.3																							29132772
Ya37.4		stool			E028794	735		2.18333		FIN	60.3	24.3																							7405290
Ya37.5		stool			E028794	768		2.275		FIN	60.3	24.3																							29732050
Ya37.6		stool			E028794	795		2.35		FIN	60.3	24.3																							9222664
Ya37.7		stool			E028794	846		2.49167		FIN	60.3	24.3																							32266502
Ya37.8		stool			E028794	876		2.575		FIN	60.3	24.3																							6323252
Ya37.9		stool			E028794	1011		2.95		FIN	60.3	24.3																							7536728
Ya38.1		stool			E032966	0		0.141667		FIN	60.3	24.3																							20729530
Ya38.2		stool			E032966	303		0.983333		FIN	60.3	24.3																							60555610
Ya38.3		stool			E032966	666		1.99167		FIN	60.3	24.3																							36044484
Ya39.1		stool			E035134	0	Male	0.241667	Vaginal	FIN	60.3	24.3																							7849652
Ya39.2		stool			E035134	267	Male	0.983333	Vaginal	FIN	60.3	24.3																							17157152
Ya39.3		stool			E035134	627	Male	1.98333	Vaginal	FIN	60.3	24.3																							8787072
Ya39.4		stool			E035134	957	Male	2.9	Vaginal	FIN	60.3	24.3																							28797976
Va1.1		stool			E002338	0	Female	0.158904	Vaginal	FIN	60.2055	24.6559		NO																					17767999
Va1.2		stool			E002338	64	Female	0.334247	Vaginal	FIN	60.2055	24.6559		NO																					38573877
Va1.3		stool			E002338	246	Female	0.832877	Vaginal	FIN	60.2055	24.6559		NO																					18178786
Va1.4		stool			E002338	341	Female	1.09315	Vaginal	FIN	60.2055	24.6559		Cefalexin																					27978654
Va1.5		stool			E002338	435	Female	1.35068	Vaginal	FIN	60.2055	24.6559		NO																					29226938
Va1.6		stool			E002338	794	Female	2.33425	Vaginal	FIN	60.2055	24.6559		NO																					30157092
Va1.7		stool			E002338	1031	Female	2.98356	Vaginal	FIN	60.2055	24.6559		NO																					33505149
Va2.1		stool			E002473	0	Female	0.115068	Vaginal	FIN	60.2055	24.6559		NO																					30718533
Va2.2		stool			E002473	171	Female	0.583562	Vaginal	FIN	60.2055	24.6559		NO																					18078663
Va2.3		stool			E002473	354	Female	1.08493	Vaginal	FIN	60.2055	24.6559		NO																					43898160
Va2.4		stool			E002473	806	Female	2.32329	Vaginal	FIN	60.2055	24.6559		NO																					15265475
Va2.5		stool			E002473	1067	Female	3.03836	Vaginal	FIN	60.2055	24.6559		NO																					33921246
Va3.1		stool			E002681	0	Female	0.589041	Vaginal	FIN	60.2055	24.6559		NO																					8923753
Va3.2		stool			E002681	104	Female	0.873973	Vaginal	FIN	60.2055	24.6559		Amoxicilin																					38174905
Va4.1		stool			E002825	0	Male	0.854795	Vaginal	FIN	60.2055	24.6559		Trimetoprime and sulfadiazine																					32585322
Va5.1		stool			E003393	0	Female	0.20274	Vaginal	FIN	60.2055	24.6559		NO																					18499629
Va5.2		stool			E003393	214	Female	0.789041	Vaginal	FIN	60.2055	24.6559		NO																					14778012
Va6.1		stool			E004071	0	Female	1.50411	Ceasarean section	FIN	60.2055	24.6559		NO																					41209532
Va7.1		stool			E004080	0	Male	0.435616	Vaginal	FIN	60.2055	24.6559		NO																					40960552
Va7.2		stool			E004080	39	Male	0.542466	Vaginal	FIN	60.2055	24.6559		NO																					9248030
Va7.3		stool			E004080	144	Male	0.830137	Vaginal	FIN	60.2055	24.6559		NO																					9033655
Va8.1		stool			E004781	0	Female	0.139726	Vaginal	FIN	60.2055	24.6559		NO																					15380442
Va8.2		stool			E004781	70	Female	0.331507	Vaginal	FIN	60.2055	24.6559		NO																					28659077
Va8.3		stool			E004781	157	Female	0.569863	Vaginal	FIN	60.2055	24.6559		NO																					26654877
Va8.5		stool			E004781	320	Female	1.01644	Vaginal	FIN	60.2055	24.6559		Trimetoprime and sulfadiazine																					29529410
Va8.6		stool			E004781	441	Female	1.34795	Vaginal	FIN	60.2055	24.6559		NO																					29777514
Va8.7		stool			E004781	532	Female	1.59726	Vaginal	FIN	60.2055	24.6559		NO																					17457468
Va8.8		stool			E004781	634	Female	1.87671	Vaginal	FIN	60.2055	24.6559		NO																					8406305
Va8.9		stool			E004781	816	Female	2.37534	Vaginal	FIN	60.2055	24.6559																							87925745
Va9.1		stool			E004934	0	Female	0.191781	Vaginal	FIN	60.2055	24.6559		NO																					22835546
Va9.2		stool			E004934	422	Female	1.34795	Vaginal	FIN	60.2055	24.6559		NO																					23809281
Va9.3		stool			E004934	785	Female	2.34247	Vaginal	FIN	60.2055	24.6559																							26110077
Va10.1		stool			E005804	0	Male	0.79726	Vaginal	FIN	60.2055	24.6559		NO																					5711900
Va10.2		stool			E005804	318	Male	1.66849	Vaginal	FIN	60.2055	24.6559		NO																					8936672
Va11.1		stool			E006871	0	Female	0.142466	Vaginal	FIN	60.2055	24.6559		NO																					35007733
Va11.2		stool			E006871	61	Female	0.309589	Vaginal	FIN	60.2055	24.6559		NO																					26204452
Va11.3		stool			E006871	244	Female	0.810959	Vaginal	FIN	60.2055	24.6559		NO																					28154427
Va12.1		stool			E007303	0	Male	0.287671	Vaginal	FIN	60.2055	24.6559		NO																					30987107
Va12.2		stool			E007303	92	Male	0.539726	Vaginal	FIN	60.2055	24.6559		NO																					37668171
Va12.3		stool			E007303	186	Male	0.79726	Vaginal	FIN	60.2055	24.6559		Amoxicilin																					25912810
Va12.4		stool			E007303	401	Male	1.3863	Vaginal	FIN	60.2055	24.6559		NO																					42013875
Va12.5		stool			E007303	483	Male	1.61096	Vaginal	FIN	60.2055	24.6559		NO																					13885662
Va12.6		stool			E007303	544	Male	1.77808	Vaginal	FIN	60.2055	24.6559		NO																					10845103
Va12.7		stool			E007303	753	Male	2.35068	Vaginal	FIN	60.2055	24.6559		NO																					8188636
Va12.8		stool			E007303	1001	Male	3.03014	Vaginal	FIN	60.2055	24.6559		NO																					42634203
Va13.1		stool			E007743	0	Male	0.846575	Vaginal	FIN	60.2055	24.6559		NO																					13840635
Va13.2		stool			E007743	86	Male	1.08219	Vaginal	FIN	60.2055	24.6559		NO																					32686862
Va13.3		stool			E007743	209	Male	1.41918	Vaginal	FIN	60.2055	24.6559		NO																					29837651
Va13.4		stool			E007743	274	Male	1.59726	Vaginal	FIN	60.2055	24.6559		NO																					21712793
Va13.5		stool			E007743	359	Male	1.83014	Vaginal	FIN	60.2055	24.6559		NO																					13588309
Va13.6		stool			E007743	545	Male	2.33973	Vaginal	FIN	60.2055	24.6559		NO																					16489776
Va13.7		stool			E007743	789	Male	3.00822	Vaginal	FIN	60.2055	24.6559		NO																					5267192
Va14.2		stool			E007980	269	Male	1.61918	Vaginal	FIN	60.2055	24.6559		NO																					26970419
Va14.3		stool			E007980	360	Male	1.86849	Vaginal	FIN	60.2055	24.6559		NO																					37236075
Va15.1		stool			E008241	0	Male	0.342466	Vaginal	FIN	60.2055	24.6559		NO																					14639875
Va15.2		stool			E008241	112	Male	0.649315	Vaginal	FIN	60.2055	24.6559		NO																					12284612
Va15.3		stool			E008241	193	Male	0.871233	Vaginal	FIN	60.2055	24.6559		NO																					8658605
Va15.4		stool			E008241	233	Male	0.980822	Vaginal	FIN	60.2055	24.6559		Amoxicilin																					19215245
Va16.3		stool			E008357	353	Female	1.32877	Vaginal	FIN	60.2055	24.6559		Cefalexin																					36963407
Va17.1		stool			E008437	0	Female	0.323288	Vaginal	FIN	60.2055	24.6559		NO																					11235178
Va17.2		stool			E008437	91	Female	0.572603	Vaginal	FIN	60.2055	24.6559		NO																					28344180
Va17.3		stool			E008437	551	Female	1.83288	Vaginal	FIN	60.2055	24.6559		NO																					12132106
Va18.1		stool			E008643	0	Female	0.583562	Vaginal	FIN	60.2055	24.6559		NO																					53504410
Va18.2		stool			E008643	101	Female	0.860274	Vaginal	FIN	60.2055	24.6559		NO																					9826149
Va18.3		stool			E008643	463	Female	1.85205	Vaginal	FIN	60.2055	24.6559		NO																					25377102
Va19.1		stool			E009020	0	Female	0.832877	Vaginal	FIN	60.2055	24.6559		NO																					17230055
Va19.2		stool			E009020	275	Female	1.5863	Vaginal	FIN	60.2055	24.6559		Amoxicilin																					12913341
Va20.1		stool			E009667	0	Female	0.583562	Vaginal	FIN	60.2055	24.6559		NO																					16051691
Va20.2		stool			E009667	352	Female	1.54795	Vaginal	FIN	60.2055	24.6559		NO																					15118121
Va20.3		stool			E009667	469	Female	1.86849	Vaginal	FIN	60.2055	24.6559		NO																					10686869
Va20.4		stool			E009667	675	Female	2.43288	Vaginal	FIN	60.2055	24.6559		NO																					18480467
Va21.1		stool			E009676	0	Female	0.830137	Vaginal	FIN	60.2055	24.6559		NO																					18293778
Va21.2		stool			E009676	256	Female	1.53151	Vaginal	FIN	60.2055	24.6559		NO																					26850375
Va21.3		stool			E009676	388	Female	1.89315	Vaginal	FIN	60.2055	24.6559		NO																					21379340
Va22.1		stool			E011183	0	Female	0.263014	Vaginal	FIN	60.2055	24.6559		NO																					42566595
Va22.2		stool			E011183	95	Female	0.523288	Vaginal	FIN	60.2055	24.6559		NO																					11209087
Va22.3		stool			E011183	183	Female	0.764384	Vaginal	FIN	60.2055	24.6559		NO																					27371967
Va22.4		stool			E011183	308	Female	1.10685	Vaginal	FIN	60.2055	24.6559		NO																					14260803
Va22.5		stool			E011183	400	Female	1.3589	Vaginal	FIN	60.2055	24.6559		NO																					10553531
Va22.6		stool			E011183	580	Female	1.85205	Vaginal	FIN	60.2055	24.6559		Amoxycilin, Azythromycin																					7611296
Va23.1		stool			E011459	0	Male	1.52329	Vaginal	FIN	60.2055	24.6559		NO																					17721268
Va23.2		stool			E011459	114	Male	1.83562	Vaginal	FIN	60.2055	24.6559		NO																					16604826
Va23.3		stool			E011459	301	Male	2.34795	Vaginal	FIN	60.2055	24.6559		NO																					13568598
Va24.1		stool			E012115	0	Male	0.334247	Vaginal	FIN	60.2055	24.6559		NO																					38576990
Va24.2		stool			E012115	95	Male	0.594521	Vaginal	FIN	60.2055	24.6559		NO																					14754630
Va24.3		stool			E012115	199	Male	0.879452	Vaginal	FIN	60.2055	24.6559		NO																					34562555
Va24.4		stool			E012115	239	Male	0.989041	Vaginal	FIN	60.2055	24.6559		NO																					10752517
Va24.5		stool			E012115	551	Male	1.84384	Vaginal	FIN	60.2055	24.6559		NO																					9879605
Va25.1		stool			E012124	0	Male	0.235616	Vaginal	FIN	60.2055	24.6559		NO																					23710945
Va25.2		stool			E012124	118	Male	0.558904	Vaginal	FIN	60.2055	24.6559		NO																					16337314
Va25.3		stool			E012124	211	Male	0.813699	Vaginal	FIN	60.2055	24.6559		Amoxicilin																					12091545
Va25.4		stool			E012124	300	Male	1.05753	Vaginal	FIN	60.2055	24.6559		Amoxicilin																					22859998
Va25.5		stool			E012124	403	Male	1.33973	Vaginal	FIN	60.2055	24.6559		NO																					20722425
Va25.6		stool			E012124	483	Male	1.5589	Vaginal	FIN	60.2055	24.6559		NO																					16268328
Va25.7		stool			E012124	579	Male	1.82192	Vaginal	FIN	60.2055	24.6559		NO																					11165349
Va25.8		stool			E012124	772	Male	2.35068	Vaginal	FIN	60.2055	24.6559		NO																					20963188
Va25.9		stool			E012124	998	Male	2.96986	Vaginal	FIN	60.2055	24.6559		NO																					11544505
Va26.1		stool			E012393	0	Male	0.331507	Vaginal	FIN	60.2055	24.6559		NO																					13667252
Va26.2		stool			E012393	448	Male	1.5589	Vaginal	FIN	60.2055	24.6559		NO																					10820621
Va26.3		stool			E012393	540	Male	1.81096	Vaginal	FIN	60.2055	24.6559		NO																					10251189
Va27.1		stool			E012678	0	Female	0.356164	Vaginal	FIN	60.2055	24.6559		NO																					25655851
Va27.2		stool			E012678	184	Female	0.860274	Vaginal	FIN	60.2055	24.6559		NO																					28808976
Va27.4		stool			E012678	351	Female	1.31781	Vaginal	FIN	60.2055	24.6559		NO																					35927522
Va27.5		stool			E012678	406	Female	1.46849	Vaginal	FIN	60.2055	24.6559		NO																					11061363
Va28.2		stool			E012971	148	Male	2.24932	Vaginal	FIN	60.2055	24.6559		NO																					31386627
Va28.3		stool			E012971	423	Male	3.00274	Vaginal	FIN	60.2055	24.6559		NO																					6598084
Va29.1		stool			E013394	0	Male	0.180822	Vaginal	FIN	60.2055	24.6559		NO																					16765817
Va29.2		stool			E013394	37	Male	0.282192	Vaginal	FIN	60.2055	24.6559		NO																					11117390
Va29.3		stool			E013394	229	Male	0.808219	Vaginal	FIN	60.2055	24.6559		NO																					14559531
Va29.4		stool			E013394	817	Male	2.41918	Vaginal	FIN	60.2055	24.6559		Trimetoprime and sulfadiazine																					17001095
Va30.1		stool			E014953	0	Male	1.5589	Vaginal	FIN	60.2055	24.6559		Amoxicilin																					22077543
Va30.2		stool			E014953	90	Male	1.80548	Vaginal	FIN	60.2055	24.6559		NO																					22385655
Va31.1		stool			E015208	0	Male	0.619178	Vaginal	FIN	60.2055	24.6559		NO																					31141100
Va31.2		stool			E015208	861	Male	2.97808	Vaginal	FIN	60.2055	24.6559		NO																					10605252
Va32.1		stool			E015378	0	Female	0.336986	Vaginal	FIN	60.2055	24.6559		NO																					11791120
Va32.2		stool			E015378	98	Female	0.605479	Vaginal	FIN	60.2055	24.6559		NO																					29331981
Va32.3		stool			E015378	220	Female	0.939726	Vaginal	FIN	60.2055	24.6559		NO																					40523761
Va32.4		stool			E015378	539	Female	1.8137	Vaginal	FIN	60.2055	24.6559		Amoxicilin																					45152085
Va32.5		stool			E015378	952	Female	2.94521	Vaginal	FIN	60.2055	24.6559		NO																					19842294
Va33.1		stool			E015991	0	Female	1.56986	Vaginal	FIN	60.2055	24.6559		NO																					39688467
Va33.2		stool			E015991	96	Female	1.83288	Vaginal	FIN	60.2055	24.6559		NO																					13929339
Va33.3		stool			E015991	317	Female	2.43836	Vaginal	FIN	60.2055	24.6559		NO																					25217953
Va33.4		stool			E015991	479	Female	2.88219	Vaginal	FIN	60.2055	24.6559		NO																					21715499
Va34.1		stool			E016148	0	Female	0.60274	Ceasarean section	FIN	60.2055	24.6559		NO																					23132366
Va34.2		stool			E016148	357	Female	1.58082	Ceasarean section	FIN	60.2055	24.6559		Amoxicillin and clavulanic acid																					16165729
Va34.3		stool			E016148	447	Female	1.8274	Ceasarean section	FIN	60.2055	24.6559		NO																					27440175
Va34.4		stool			E016148	618	Female	2.29589	Ceasarean section	FIN	60.2055	24.6559		NO																					14720190
Va35.1		stool			E016444	0	Male	1.09589	Vaginal	FIN	60.2055	24.6559		NO																					14197923
Va35.2		stool			E016444	183	Male	1.59726	Vaginal	FIN	60.2055	24.6559		NO																					9041966
Va35.3		stool			E016444	675	Male	2.94521	Vaginal	FIN	60.2055	24.6559		NO																					31469013
Va36.1		stool			E016681	0	Male	1.09315	Vaginal	FIN	60.2055	24.6559		NO																					43800873
Va36.2		stool			E016681	261	Male	1.80822	Vaginal	FIN	60.2055	24.6559		NO																					30225426
Va37.1		stool			E016870	0	Female	0.619178	Vaginal	FIN	60.2055	24.6559		Azithromycin																					29126533
Va37.2		stool			E016870	205	Female	1.18082	Vaginal	FIN	60.2055	24.6559		NO																					18191038
Va37.3		stool			E016870	603	Female	2.27123	Vaginal	FIN	60.2055	24.6559		NO																					17976507
Va37.4		stool			E016870	936	Female	3.18356	Vaginal	FIN	60.2055	24.6559		NO																					18029819
Va38.1		stool			E017049	0	Male	0.150685	Vaginal	FIN	60.2055	24.6559		NO																					21058841
Va38.2		stool			E017049	62	Male	0.320548	Vaginal	FIN	60.2055	24.6559		NO																					19111341
Va38.3		stool			E017049	153	Male	0.569863	Vaginal	FIN	60.2055	24.6559		NO																					33645887
Va38.4		stool			E017049	335	Male	1.06849	Vaginal	FIN	60.2055	24.6559		NO																					11188330
Va38.5		stool			E017049	426	Male	1.31781	Vaginal	FIN	60.2055	24.6559		NO																					10591190
Va38.6		stool			E017049	525	Male	1.58904	Vaginal	FIN	60.2055	24.6559		NO																					12974911
Va38.7		stool			E017049	610	Male	1.82192	Vaginal	FIN	60.2055	24.6559		NO																					5930902
Va38.8		stool			E017049	791	Male	2.31781	Vaginal	FIN	60.2055	24.6559		NO																					22489769
Va38.9		stool			E017049	1022	Male	2.95068	Vaginal	FIN	60.2055	24.6559		NO																					14944146
Va39.1		stool			E017715	0	Male	0.591781	Vaginal	FIN	60.2055	24.6559		NO																					25642670
Va39.2		stool			E017715	180	Male	1.08493	Vaginal	FIN	60.2055	24.6559		NO																					30786302
Va39.3		stool			E017715	282	Male	1.36438	Vaginal	FIN	60.2055	24.6559		NO																					43196278
Va39.4		stool			E017715	362	Male	1.58356	Vaginal	FIN	60.2055	24.6559		NO																					16822427
Va39.5		stool			E017715	667	Male	2.41918	Vaginal	FIN	60.2055	24.6559		NO																					10002754
Va40.1		stool			E018421	0	Male	0.315068	Vaginal	FIN	60.2055	24.6559		NO																					14670044
Va40.2		stool			E018421	276	Male	1.07123	Vaginal	FIN	60.2055	24.6559		NO																					34493841
Va40.3		stool			E018421	367	Male	1.32055	Vaginal	FIN	60.2055	24.6559		NO																					27714646
Va40.4		stool			E018421	456	Male	1.56438	Vaginal	FIN	60.2055	24.6559		NO																					32447177
Va40.5		stool			E018421	548	Male	1.81644	Vaginal	FIN	60.2055	24.6559		NO																					15237256
Va40.6		stool			E018421	730	Male	2.31507	Vaginal	FIN	60.2055	24.6559		NO																					26390410
Va40.7		stool			E018421	978	Male	2.99452	Vaginal	FIN	60.2055	24.6559		NO																					32550403
Va41.1		stool			E018574	0	Female	0.213699	Vaginal	FIN	60.2055	24.6559		NO																					8250356
Va41.2		stool			E018574	40	Female	0.323288	Vaginal	FIN	60.2055	24.6559		NO																					10371212
Va41.3		stool			E018574	325	Female	1.10411	Vaginal	FIN	60.2055	24.6559		NO																					8582632
Va41.4		stool			E018574	409	Female	1.33425	Vaginal	FIN	60.2055	24.6559		NO																					42343791
Va41.5		stool			E018574	510	Female	1.61096	Vaginal	FIN	60.2055	24.6559		NO																					10159686
Va41.6		stool			E018574	602	Female	1.86301	Vaginal	FIN	60.2055	24.6559		NO																					84805155
Va41.7		stool			E018574	786	Female	2.36712	Vaginal	FIN	60.2055	24.6559		NO																					9404735
Va41.8		stool			E018574	998	Female	2.94795	Vaginal	FIN	60.2055	24.6559		NO																					17995122
Va42.1		stool			E019160	0	Male	1.07397	Vaginal	FIN	60.2055	24.6559		NO																					18370742
Va42.2		stool			E019160	90	Male	1.32055	Vaginal	FIN	60.2055	24.6559		NO																					7431986
Va42.3		stool			E019160	192	Male	1.6	Vaginal	FIN	60.2055	24.6559		Amoxicillin																					12386490
Va42.4		stool			E019160	460	Male	2.33425	Vaginal	FIN	60.2055	24.6559		NO																					5431466
Va43.2		stool			E019187	55	Female	0.331507	Vaginal	FIN	60.2055	24.6559		NO																					51899317
Va43.3		stool			E019187	335	Female	1.09863	Vaginal	FIN	60.2055	24.6559		NO																					18483162
Va43.4		stool			E019187	423	Female	1.33973	Vaginal	FIN	60.2055	24.6559		NO																					9613264
Va43.5		stool			E019187	509	Female	1.57534	Vaginal	FIN	60.2055	24.6559		NO																					13462724
Va43.6		stool			E019187	602	Female	1.83014	Vaginal	FIN	60.2055	24.6559		NO																					14805010
Va43.7		stool			E019187	1030	Female	3.00274	Vaginal	FIN	60.2055	24.6559		NO																					9768630
Va44.1		stool			E019349	0	Male	0.150685	Vaginal	FIN	60.2055	24.6559		NO																					8454755
Va44.2		stool			E019349	151	Male	0.564384	Vaginal	FIN	60.2055	24.6559		NO																					23043407
Va44.3		stool			E019349	350	Male	1.10959	Vaginal	FIN	60.2055	24.6559		NO																					23397414
Va44.4		stool			E019349	441	Male	1.3589	Vaginal	FIN	60.2055	24.6559		NO																					25915180
Va45.1		stool			E019793	0	Male	0.117808	Vaginal	FIN	60.2055	24.6559		NO																					9343817
Va45.2		stool			E019793	480	Male	1.43288	Vaginal	FIN	60.2055	24.6559		NO																					7680558
Va45.3		stool			E019793	627	Male	1.83562	Vaginal	FIN	60.2055	24.6559		NO																					15012768
Va45.4		stool			E019793	1054	Male	3.00548	Vaginal	FIN	60.2055	24.6559		NO																					11663317
Va46.1		stool			E020682	0	Female	0.309589	Vaginal	FIN	60.2055	24.6559		NO																					11570984
Va46.2		stool			E020682	93	Female	0.564384	Vaginal	FIN	60.2055	24.6559		NO																					7385954
Va47.1		stool			E020781	0	Male	0.156164	Vaginal	FIN	60.2055	24.6559		NO																					7228042
Va47.2		stool			E020781	345	Male	1.10137	Vaginal	FIN	60.2055	24.6559		NO																					8416172
Va47.3		stool			E020781	445	Male	1.37534	Vaginal	FIN	60.2055	24.6559		NO																					35706988
Va47.4		stool			E020781	532	Male	1.6137	Vaginal	FIN	60.2055	24.6559		NO																					9752847
Va47.6		stool			E020781	799	Male	2.34521	Vaginal	FIN	60.2055	24.6559		NO																					31539298
Va47.7		stool			E020781	1033	Male	2.9863	Vaginal	FIN	60.2055	24.6559		NO																					19777569
Va48.1		stool			E020808	0	Female	0.109589	Vaginal	FIN	60.2055	24.6559		NO																					18114115
Va48.2		stool			E020808	342	Female	1.04658	Vaginal	FIN	60.2055	24.6559		Amoxicilin																					27871079
Va48.3		stool			E020808	439	Female	1.31233	Vaginal	FIN	60.2055	24.6559		NO																					33088608
Va48.4		stool			E020808	523	Female	1.54247	Vaginal	FIN	60.2055	24.6559		Amoxicillin																					21827765
Va48.5		stool			E020808	649	Female	1.88767	Vaginal	FIN	60.2055	24.6559		NO																					23131654
Va48.6		stool			E020808	804	Female	2.31233	Vaginal	FIN	60.2055	24.6559		NO																					18682182
Va49.1		stool			E022083	0	Male	0.326027	Vaginal	FIN	60.2055	24.6559		NO																					19918904
Va49.2		stool			E022083	97	Male	0.591781	Vaginal	FIN	60.2055	24.6559		NO																					36341103
Va49.3		stool			E022083	388	Male	1.38904	Vaginal	FIN	60.2055	24.6559		NO																					11011686
Va49.4		stool			E022083	494	Male	1.67945	Vaginal	FIN	60.2055	24.6559		Amoxicillin																					13033327
Va49.5		stool			E022083	535	Male	1.79178	Vaginal	FIN	60.2055	24.6559		NO																					25027668
Va49.6		stool			E022083	975	Male	2.99726	Vaginal	FIN	60.2055	24.6559		NO																					14956342
Va50.1		stool			E022960	0	Male	0.117808	Vaginal	FIN	60.2055	24.6559		NO																					6110441
Va50.2		stool			E022960	81	Male	0.339726	Vaginal	FIN	60.2055	24.6559		NO																					11610184
Va50.3		stool			E022960	166	Male	0.572603	Vaginal	FIN	60.2055	24.6559		Cefalexin																					11808645
Va50.4		stool			E022960	267	Male	0.849315	Vaginal	FIN	60.2055	24.6559		NO																					9974082
Va50.5		stool			E022960	358	Male	1.09863	Vaginal	FIN	60.2055	24.6559		Clarithromycin																					17303585
Va50.6		stool			E022960	445	Male	1.33699	Vaginal	FIN	60.2055	24.6559		Azithromycin																					34618304
Va50.7		stool			E022960	535	Male	1.58356	Vaginal	FIN	60.2055	24.6559		NO																					31862295
Va50.8		stool			E022960	805	Male	2.32329	Vaginal	FIN	60.2055	24.6559		NO																					28902874
Va50.9		stool			E022960	1058	Male	3.01644	Vaginal	FIN	60.2055	24.6559		NO																					31432736
Va51.1		stool			E023535	0	Male	0.142466	Vaginal	FIN	60.2055	24.6559		NO																					7688338
Va51.2		stool			E023535	80	Male	0.361644	Vaginal	FIN	60.2055	24.6559		NO																					15279678
Va51.3		stool			E023535	358	Male	1.12329	Vaginal	FIN	60.2055	24.6559		NO																					16878464
Va51.4		stool			E023535	423	Male	1.30137	Vaginal	FIN	60.2055	24.6559		NO																					24246867
Va51.5		stool			E023535	526	Male	1.58356	Vaginal	FIN	60.2055	24.6559		NO																					28738119
Va51.6		stool			E023535	769	Male	2.24932	Vaginal	FIN	60.2055	24.6559		NO																					24919413
Va52.1		stool			E023681	0	Female	1.12055	Vaginal	FIN	60.2055	24.6559		NO																					10885154
Va52.2		stool			E023681	171	Female	1.58904	Vaginal	FIN	60.2055	24.6559		NO																					25268081
Va53.1		stool			E023705	0	Female	0.372603	Ceasarean section	FIN	60.2055	24.6559		NO																					13988777
Va53.2		stool			E023705	76	Female	0.580822	Ceasarean section	FIN	60.2055	24.6559		NO																					10977734
Va53.3		stool			E023705	260	Female	1.08493	Ceasarean section	FIN	60.2055	24.6559		NO																					13083105
Va54.1		stool			E023839	0	Female	0.126027	Vaginal	FIN	60.2055	24.6559		Amoxicillin and clavulanic acid																					8984653
Va54.2		stool			E023839	456	Female	1.37534	Vaginal	FIN	60.2055	24.6559		NO																					30107943
Va55.1		stool			E024240	0	Female	1.6137	Vaginal	FIN	60.2055	24.6559		Amoxicillin																					9557780
Va55.2		stool			E024240	78	Female	1.8274	Vaginal	FIN	60.2055	24.6559		NO																					18978865
Va55.4		stool			E024240	478	Female	2.92329	Vaginal	FIN	60.2055	24.6559		NO																					18605097
Va56.1		stool			E024646	0	Male	0.128767	Vaginal	FIN	60.2055	24.6559		NO																					42124914
Va56.2		stool			E024646	246	Male	0.80274	Vaginal	FIN	60.2055	24.6559		NO																					26021990
Va56.3		stool			E024646	478	Male	1.43836	Vaginal	FIN	60.2055	24.6559		NO																					18861540
Va57.1		stool			E025671	0	Male	0.326027	Vaginal	FIN	60.2055	24.6559		NO																					40697947
Va57.2		stool			E025671	355	Male	1.29863	Vaginal	FIN	60.2055	24.6559		Amoxicilin																					15603257
Va57.3		stool			E025671	721	Male	2.30137	Vaginal	FIN	60.2055	24.6559		Amoxicillin																					30668866
Va58.1		stool			E025830	0	Male	0.372603	Vaginal	FIN	60.2055	24.6559		NO																					46835457
Va59.1		stool			E025912	0	Female	0.115068	Vaginal	FIN	60.2055	24.6559		NO																					13344845
Va59.2		stool			E025912	80	Female	0.334247	Vaginal	FIN	60.2055	24.6559		NO																					11395123
Va59.3		stool			E025912	476	Female	1.41918	Vaginal	FIN	60.2055	24.6559		NO																					7692679
Va59.4		stool			E025912	505	Female	1.49863	Vaginal	FIN	60.2055	24.6559		NO																					11345576
Va59.5		stool			E025912	628	Female	1.83562	Vaginal	FIN	60.2055	24.6559		NO																					14296321
Va60.1		stool			E025921	0	Female	1.11233	Ceasarean section	FIN	60.2055	24.6559		Amoxicilin, Azithromycin																					11755855
Va60.2		stool			E025921	87	Female	1.35068	Ceasarean section	FIN	60.2055	24.6559		NO																					15694143
Va60.3		stool			E025921	177	Female	1.59726	Ceasarean section	FIN	60.2055	24.6559		NO																					11040571
Va61.1		stool			E026343	0	Male	1.33425	Vaginal	FIN	60.2055	24.6559		NO																					15236191
Va62.1		stool			E029310	0	Male	0.180822	Vaginal	FIN	60.2055	24.6559		NO																					8526477
Va62.2		stool			E029310	318	Male	1.05205	Vaginal	FIN	60.2055	24.6559		NO																					10314162
Va62.3		stool			E029310	513	Male	1.5863	Vaginal	FIN	60.2055	24.6559		NO																					26614700
Va62.4		stool			E029310	607	Male	1.84384	Vaginal	FIN	60.2055	24.6559		NO																					15184396
Va63.1		stool			E029796	0	Male	0.312329	Vaginal	FIN	60.2055	24.6559		NO																					24052023
Va63.2		stool			E029796	282	Male	1.08493	Vaginal	FIN	60.2055	24.6559		NO																					14558301
Va63.3		stool			E029796	553	Male	1.8274	Vaginal	FIN	60.2055	24.6559		NO																					11659242
Va64.1		stool			E030828	0	Male	0.123288	Vaginal	FIN	60.2055	24.6559		NO																					36676581
Va64.2		stool			E030828	167	Male	0.580822	Vaginal	FIN	60.2055	24.6559		Amoxicilin																					11858752
Va64.3		stool			E030828	259	Male	0.832877	Vaginal	FIN	60.2055	24.6559		NO																					16155715
Va64.4		stool			E030828	351	Male	1.08493	Vaginal	FIN	60.2055	24.6559		NO																					20290306
Va64.5		stool			E030828	532	Male	1.58082	Vaginal	FIN	60.2055	24.6559		NO																					38978904
Va64.6		stool			E030828	624	Male	1.83288	Vaginal	FIN	60.2055	24.6559		NO																					24019999
Va64.7		stool			E030828	806	Male	2.33151	Vaginal	FIN	60.2055	24.6559		NO																					32364368
Va64.8		stool			E030828	1020	Male	2.91781	Vaginal	FIN	60.2055	24.6559		NO																					13150150
Va65.1		stool			E030933	0	Female	1.16164	Vaginal	FIN	60.2055	24.6559		NO																					16380976
Va65.2		stool			E030933	64	Female	1.33699	Vaginal	FIN	60.2055	24.6559		NO																					15502103
Va65.3		stool			E030933	244	Female	1.83014	Vaginal	FIN	60.2055	24.6559		NO																					5707926
Va66.1		stool			E031941	0	Male	0.586301	Vaginal	FIN	60.2055	24.6559		NO																					23405849
Va66.2		stool			E031941	184	Male	1.09041	Vaginal	FIN	60.2055	24.6559		NO																					7034376
Va66.3		stool			E031941	498	Male	1.95068	Vaginal	FIN	60.2055	24.6559		NO																					36130160
Va67.1		stool			E032745	0	Male	0.583562	Vaginal	FIN	60.2055	24.6559		NO																					18836650
Va67.3		stool			E032745	214	Male	1.16986	Vaginal	FIN	60.2055	24.6559		NO																					9059347
Va67.4		stool			E032745	467	Male	1.86301	Vaginal	FIN	60.2055	24.6559		NO																					16634343
Va67.5		stool			E032745	888	Male	3.01644	Vaginal	FIN	60.2055	24.6559		NO																					19701715
Va68.1		stool			E033036	0	Male	0.871233	Vaginal	FIN	60.2055	24.6559		NO																					12091708
Va68.2		stool			E033036	157	Male	1.30137	Vaginal	FIN	60.2055	24.6559		NO																					22775573
Va68.3		stool			E033036	258	Male	1.57808	Vaginal	FIN	60.2055	24.6559		NO																					19878513
Va68.4		stool			E033036	372	Male	1.89041	Vaginal	FIN	60.2055	24.6559		Amoxicillin																					17886322
Va69.1		stool			E033156	0	Male	0.139726	Vaginal	FIN	60.2055	24.6559		NO																					9047937
Va69.2		stool			E033156	208	Male	0.709589	Vaginal	FIN	60.2055	24.6559		NO																					11445605
Va69.3		stool			E033156	269	Male	0.876712	Vaginal	FIN	60.2055	24.6559		NO																					10514603
Va69.4		stool			E033156	1054	Male	3.0274	Vaginal	FIN	60.2055	24.6559		NO																					8851380
Va70.1		stool			E034324	0	Female	0.169863	Vaginal	FIN	60.2055	24.6559		NO																					767430
Va70.2		stool			E034324	233	Female	0.808219	Vaginal	FIN	60.2055	24.6559		NO																					22112466
Va70.3		stool			E034324	415	Female	1.30685	Vaginal	FIN	60.2055	24.6559		NO																					19760267
Va71.1		stool			E034885	0	Female	0.564384	Vaginal	FIN	60.2055	24.6559		NO																					12654708
Va71.2		stool			E034885	190	Female	1.08493	Vaginal	FIN	60.2055	24.6559		NO																					23106890
Va71.3		stool			E034885	649	Female	2.34247	Vaginal	FIN	60.2055	24.6559		NO																					35094820
Va72.1		stool			P000648	0	Male	0.421918	Vaginal	RUS	61.7782	34.364		NO																					38806635
Va72.2		stool			P000648	65	Male	0.6	Vaginal	RUS	61.7782	34.364		NO																					42879974
Va72.3		stool			P000648	162	Male	0.865753	Vaginal	RUS	61.7782	34.364		Nifuroxazide																					8110202
Va72.4		stool			P000648	218	Male	1.01918	Vaginal	RUS	61.7782	34.364		NO																					26957675
Va72.5		stool			P000648	301	Male	1.24658	Vaginal	RUS	61.7782	34.364		NO																					14443445
Va72.6		stool			P000648	339	Male	1.35068	Vaginal	RUS	61.7782	34.364		NO																					43986889
Va72.7		stool			P000648	393	Male	1.49863	Vaginal	RUS	61.7782	34.364		NO																					12169670
Va72.8		stool			P000648	460	Male	1.68219	Vaginal	RUS	61.7782	34.364		NO																					21903053
Va72.9		stool			P000648	522	Male	1.85205	Vaginal	RUS	61.7782	34.364		NO																					53394309
Va72.10		stool			P000648	581	Male	2.0137	Vaginal	RUS	61.7782	34.364		NO																					32270634
Va73.3		stool			P000675	87	Female	1.08219	Vaginal	RUS	61.7782	34.364		NO																					20808556
Va74.1		stool			P000756	0	Male	0.391781	Vaginal	RUS	61.7782	34.364		NO																					21367843
Va74.2		stool			P000756	56	Male	0.545205	Vaginal	RUS	61.7782	34.364		NO																					57528331
[truncated: 3,279 more rows]
