# Supplementary material for: Dispersal strategies shape persistence and evolution of human gut bacteria
Source: Cell Host Microbe. 2021 Jul 14;29(7):1167–1176.e9. doi: 10.1016/j.chom.2021.05.008 (PMC8288446; doi:10.1016/j.chom.2021.05.008)
Supplement: Table S4. Population genetic parameters for gut bacteria, related to Figure 3 — These are estimated for each MGS. nuclDiv = π, dnds = dN/dS, pnps = pN/pS, N, non-synonymous sites; S, synonymous sites. [file mmc5.xlsx]

## Sheet: SupplTab4
	nucDiv.4F	nucDiv.1F	TajimaD.4F	dnds	pnps	TempResilience	TempStability	FamilyStability	CountryStability	MGSmeanAbundance	MGSoccE2
MB2bin820	NA	NA	NA	0.105811	NA	NA	NA	NA	NA	0.017557	72
MB2bin659	NA	NA	NA	0.104673	NA	NA	NA	NA	NA	0.0178911	89
MB2bin1120	NA	NA	NA	0.102296	NA	NA	NA	NA	NA	0.0182236	104
MB2bin669	0.0111579	NA	-1.82661	0.115102	0.456633	0.8	1	NA	NA	0.0185983	250
MB2bin99	0.0123281	0.00075188	-2.68622	0.126468	0.342134	0.754717	0.8431	0.0666667	NA	0.0859686	1651
MB2bin42	0.00984216	0.000705886	-1.80463	0.129595	0.460768	0.754098	0.8748	0.142857	0.0639495	0.406103	2438
MB2bin424	0.0172249	0.000813008	-2.66249	0.114166	0.339151	0.75	1	0	NA	0.0201416	465
MB2bin770	NA	NA	NA	NA	NA	NA	NA	NA	NA	0.00206093	41
MB2bin69	0.0114368	0.000789157	-2.23757	0.108451	0.399009	0.765027	0.9631	0.125	NA	0.215038	2014
MB2bin942	NA	NA	NA	NA	NA	NA	NA	NA	NA	0.00153189	12
MB2bin32	0.00811775	0.000169492	-1.55662	0.103996	0.506914	0.486631	0.7208	0.0769231	0.0388936	0.692628	1864
MB2bin742	NA	NA	NA	0.0689265	NA	NA	NA	NA	NA	0.0087459	6
MB2bin586	NA	NA	NA	0.0868207	NA	NA	NA	NA	NA	0.0148323	30
MB2bin884	NA	NA	NA	0.0972641	NA	NA	NA	NA	NA	0.0212496	13
MB2bin592	0.0129142	0.0011371	-2.92058	0.0827992	0.300981	0.857143	1	NA	NA	0.0187913	103
MB2bin689	NA	NA	NA	0.0927373	NA	NA	NA	NA	NA	0.00980926	86
MB2bin63	NA	NA	-1.80463	0.0995347	0.884139	0.651899	0.8628	0.0666667	NA	0.211161	1567
MB2bin62	0.0159649	0.00113457	-2.09536	0.0931296	0.284383	0.727273	0.9816	0.285714	0.0604531	0.301835	2178
MB2bin65	0.004	NA	-1.52121	0.0992418	0.475341	0.756098	0.9667	0.333333	NA	0.164671	1427
MB2bin132	0.0162556	0.000705608	-1.16365	0.121428	0.392072	0.621622	1	NA	NA	0.127787	533
MB2bin490	0.00294118	0.00103093	-1.53955	0.120529	0.491708	0.666667	1	NA	NA	0.0753661	140
MB2bin189	0.00574163	NA	-1.16439	0.107024	0.56854	0.882353	0.9333	NA	NA	0.0919987	380
MB2bin1178	NA	NA	NA	NA	NA	NA	NA	NA	NA	0.0101797	37
MB2bin11	0.00758514	0.000374532	-1.80463	0.184719	0.442162	0.68476	0.8903	0.0967742	0.0382419	0.934931	3103
MB2bin1251	NA	NA	NA	NA	NA	NA	NA	NA	NA	0.00339835	25
MB2bin755	NA	NA	NA	0.0984801	NA	NA	NA	NA	NA	0.0335913	84
MB2bin95	0.0160244	0.000599856	-2.11283	0.142469	0.340526	0.738095	0.8857	0.2	NA	0.1547	1581
MB2bin82	0.00692308	0.000304878	-2.18448	0.0834628	0.458656	0.623853	0.9351	0.0625	NA	0.185392	1823
MB2bin203	0.0210526	0.000966184	-2.34466	0.0965518	0.296302	0.652174	1	0.333333	NA	0.0445973	737
MB2bin151	0.0124153	0.00141386	-1.77654	0.110761	0.455232	0.722222	1	0.25	NA	0.0984452	860
MB2bin3	0.00851567	0.000505051	-2.03627	0.160132	0.443981	0.569805	0.6804	0.046729	NA	1.57287	3839
MB2bin48	0.0111842	0.000636943	-2.31868	0.149046	0.301955	0.493827	0.6793	0	NA	0.247051	2291
MB2bin1086	NA	NA	NA	0.153416	NA	NA	NA	NA	NA	0.035533	14
MB2bin720	NA	NA	NA	NA	NA	NA	NA	NA	NA	0.00612481	16
MB2bin314	0.00757895	NA	-1.57711	0.0643945	0.556063	0.75	1	NA	NA	0.123003	220
MB2bin41	0.0170444	0.00118734	-1.95838	0.135405	0.326017	0.713483	0.9509	0.0666667	NA	0.433451	2543
MGS_2dra02424	NA	NA	NA	0.0645307	NA	NA	NA	NA	NA	0.0238564	69
MB2bin1070	NA	NA	NA	0.104811	NA	NA	NA	NA	NA	0.0259193	33
MB2bin254	0.00538959	0.000444256	-1.80463	0.0761713	0.441571	0.857143	1	NA	NA	0.0656072	377
MB2bin359	NA	NA	-2.07464	0.080122	0.826809	0.571429	1	NA	NA	0.048729	127
MB2bin945	NA	NA	NA	0.0977372	NA	NA	NA	NA	NA	0.00678418	40
MB2bin89	0.0116705	0.00042735	-1.92875	0.118668	0.449314	0.792793	0.916	0.454545	NA	0.151538	1368
MB2bin1419	NA	NA	NA	NA	NA	NA	NA	NA	NA	0.00125875	7
MB2bin298	0.0037037	NA	-2.34466	0.212244	0.399879	0.714286	1	NA	NA	0.0130263	215
MB2bin414	NA	NA	NA	0.216944	NA	0.615385	1	NA	NA	0.00909237	205
MB2bin677	NA	NA	NA	0.11186	NA	NA	NA	NA	NA	0.0893699	43
MB2bin122	0.0113312	NA	-1.63634	0.0996958	0.493121	0.764706	1	0	NA	0.146212	742
MB2bin238	0.0131111	NA	-1.84902	0.110518	0.463943	0.6	1	NA	NA	0.0678449	593
MB2bin796	NA	NA	NA	0.165178	NA	NA	NA	NA	NA	0.00892914	144
MB2bin429	NA	NA	NA	0.0967292	NA	NA	NA	NA	NA	0.023549	21
MB2bin233	0.00370205	NA	-1.80463	0.100761	0.588045	0.9	0.8889	NA	NA	0.049965	290
MB2bin188	0.00157725	NA	-1.55662	0.121172	0.742095	1	1	NA	NA	0.0772033	264
MB2bin230	0.0129339	0.00060423	-2.66388	0.0706127	0.359943	0.761905	0.9333	0.25	NA	0.035251	654
MB2bin94	0.00334928	NA	-1.86669	0.0685737	0.529954	0.557895	0.9148	0.0714286	NA	0.129697	1431
MB2bin745	NA	NA	NA	0.131525	NA	NA	NA	NA	NA	0.0123079	53
MB2bin91	0.00683606	0.000133869	-2.37508	0.0900453	0.386284	0.705521	0.9897	0.583333	NA	0.108212	1423
MB2bin264	0.00475811	NA	-1.80375	0.0827812	0.490483	0.777778	1	NA	NA	0.090077	387
MB2bin827	NA	NA	NA	0.130171	NA	NA	NA	NA	NA	0.0172885	74
MB2bin743	NA	NA	NA	0.119835	NA	NA	NA	NA	NA	0.018514	68
MB2bin1059	NA	NA	NA	0.11195	NA	NA	NA	NA	NA	0.00566575	73
MB2bin319	0.0195981	NA	-2.34921	0.108954	0.318569	0.878788	1	NA	NA	0.0345386	574
MB2bin1000	NA	NA	NA	0.108908	NA	NA	NA	NA	NA	0.00182486	36
MB2bin78	0.0171569	0.000655387	-2.35935	0.136529	0.325659	0.559211	0.8515	0	NA	0.105642	1807
MB2bin1019	NA	NA	NA	0.0890373	NA	NA	NA	NA	NA	0.00760002	29
MB2bin1365	NA	NA	NA	NA	NA	NA	NA	NA	NA	0.00147122	19
MB2bin439	0.00501253	NA	-2.73586	0.119755	0.478966	0.709677	1	0	NA	0.0306188	579
MB2bin676	NA	NA	NA	0.106199	NA	NA	NA	NA	NA	0.0140317	78
MB2bin307	NA	NA	NA	0.110806	NA	0.9	1	NA	0.137327	0.0372885	161
MB2bin702	0.00571895	NA	-2.63189	0.157	0.372605	0.666667	0.9167	0	NA	0.028332	550
MB2bin108	0.0174089	0.000531915	-1.56718	0.102919	0.390115	0.666667	1	NA	NA	0.178852	634
MB2bin1101	NA	NA	NA	0.151899	NA	NA	NA	NA	NA	0.00611806	14
MB2bin1454	NA	NA	NA	NA	NA	NA	NA	NA	NA	0.0192692	6
MB2bin224	0.0109649	NA	-1.20368	0.130312	0.475603	0.6	1	NA	NA	0.0851722	133
MB2bin953	NA	NA	NA	0.142633	NA	NA	NA	NA	NA	0.00432755	4
MB2bin10	0.0109444	0.000514224	-1.80693	0.14955	0.367788	0.565909	0.7368	0.0125	NA	0.870459	3069
MB2bin44	0.00531736	0.000407474	-1.69169	0.114089	0.446741	0.67619	0.8547	0.0408163	NA	0.394514	2492
MB2bin661	NA	NA	NA	0.133961	NA	NA	NA	NA	NA	0.00361228	19
MB2bin681	NA	NA	NA	NA	NA	NA	NA	NA	NA	0.00282153	4
MB2bin49	0.0100027	0.000172372	-1.19433	0.0925777	0.367965	0.84058	0.9912	0.3	NA	0.527092	1027
MB2bin876	NA	NA	NA	NA	NA	NA	NA	NA	NA	0.00506493	46
MB2bin84	0.019537	0.0012694	-1.15359	0.120725	0.297953	0.886076	1	NA	NA	0.240278	654
MB2bin309	0.0105263	0.000626959	-1.14868	0.127374	0.374617	0.666667	1	NA	NA	0.157819	64
MB2bin33	0.0122818	0.000540684	-1.36508	0.067344	0.356518	0.892405	0.9356	0.277778	NA	0.623101	1234
MB2bin695	NA	NA	NA	0.0840042	NA	NA	NA	NA	NA	0.0234107	62
MB2bin87	0.0107124	0.000982762	-0.975339	0.0966956	0.393902	0.957447	1	NA	NA	0.358671	879
MB2bin495	NA	NA	NA	0.188921	NA	NA	NA	NA	NA	0.107564	34
MB2bin715	NA	NA	NA	0.0827337	NA	NA	NA	NA	NA	0.0344336	7
MB2bin223	0.00948733	0.000117096	-1.34965	0.0690884	0.432659	0.666667	1	NA	NA	0.0942959	70
MB2bin757	NA	NA	NA	NA	NA	NA	NA	NA	NA	0.0577802	7
MB2bin741	NA	NA	NA	NA	NA	NA	NA	NA	NA	0.0178209	4
MB2bin1303	NA	NA	NA	NA	NA	NA	NA	NA	NA	0.00986153	2
MB2bin947	NA	NA	NA	0.206446	NA	NA	NA	NA	NA	0.0196564	14
MB2bin721	NA	NA	NA	0.211745	NA	NA	NA	NA	NA	0.00259645	26
MB2bin169	0.0112782	0.00109319	-2.40851	0.136646	0.388255	0.7	0.8603	0	NA	0.0714646	1143
MB2bin675	NA	NA	NA	0.142693	NA	NA	NA	NA	NA	0.0216862	64
MB2bin1380	NA	NA	NA	0.119314	NA	NA	NA	NA	NA	0.00242415	36
MB2bin144	0.0109649	0.000546448	-2.00743	0.112237	0.323041	0.891304	1	NA	NA	0.106778	542
MB2bin40	0.00620451	0.000380366	-1.65434	0.100965	0.432498	0.763158	0.8954	0.115385	NA	0.427412	1998
MB2bin518	NA	NA	NA	0.128704	NA	0.833333	0.6667	NA	NA	0.0167021	77
MGS_2dra05078	NA	NA	NA	0.118543	NA	NA	NA	NA	NA	0.038542	37
MB2bin8	NA	NA	NA	NA	NA	0.772429	0.8966	0.232143	NA	0.888793	2927
MB2bin79	0.00452837	NA	-2.07241	0.106344	0.427947	0.852632	0.9865	0.2	NA	0.161806	1009
MB2bin80	0.00753176	NA	-1.92875	0.119632	0.423753	0.602041	0.7005	0.333333	NA	0.201866	1383
MB2bin911	NA	NA	NA	0.206448	NA	1	1	NA	NA	0.0118905	134
MB2bin266	0.00880663	0.000406511	-1.46501	0.13727	0.421105	0.944444	1	NA	0.193103	0.175928	145
MB2bin237	0.0105263	0.000328947	-1.41926	0.119631	0.483637	0.866667	1	NA	NA	0.0460284	268
MB2bin52	0.0136977	0.00143831	-1.7555	0.132518	0.386741	0.851562	0.9662	0.421053	NA	0.358828	1096
MB2bin909	NA	NA	NA	0.167057	NA	NA	NA	NA	NA	0.00864815	97
MB2bin130	0.00869565	NA	-2.61193	0.1111	0.394658	0.767442	0.9643	0.666667	NA	0.0731864	1020
MB2bin1053	NA	NA	NA	NA	NA	NA	NA	NA	NA	0.00154081	26
MB2bin453	NA	NA	NA	0.0576343	NA	NA	NA	NA	NA	0.0211041	21
MB2bin878	NA	NA	NA	NA	NA	NA	NA	NA	NA	0.00823654	26
MB2bin194	0.0125473	NA	-1.75983	0.094926	0.401252	1	1	0.5	NA	0.0803708	446
MB2bin4	0.0121672	0.0011518	-1.26745	0.11715	0.364908	0.646489	0.9183	0.411765	NA	1.2458	2634
MB2bin5	NA	NA	NA	NA	NA	0.732249	0.8904	0.0576923	NA	2.44957	3720
MB2bin255	0.0102996	0.00112545	-1.72741	0.100591	0.324292	0.928571	1	NA	NA	0.0746984	213
MB2bin867	NA	NA	NA	0.138758	NA	NA	NA	NA	NA	0.0134306	16
MB2bin627	NA	NA	NA	0.0893742	NA	NA	NA	NA	NA	0.0254352	27
MB2bin60	0.0160494	0.000601504	-1.79924	0.0797972	0.334481	0.71831	0.9433	0.0454545	NA	0.206932	1619
MB2bin800	NA	NA	NA	0.123204	NA	NA	NA	NA	NA	0.0168968	16
MB2bin15	0.00793212	0.000502934	-1.80463	0.108369	0.43548	0.636	0.8259	0.162162	NA	0.806538	2544
MB2bin20	0.0159148	0.000602516	-1.9233	0.108135	0.312884	0.535971	0.6926	0.171429	NA	0.444274	2493
MB2bin103	0.0147368	0.000277778	-1.61344	0.141338	0.294384	0.819149	0.9333	0.428571	NA	0.170127	1181
MB2bin434	NA	NA	NA	0.0794491	NA	NA	NA	NA	NA	0.01792	107
MB2bin379	0.00689655	0.000934579	-2.67086	0.0751842	0.424552	1	1	NA	NA	0.0424775	192
MB2bin7	0.0106798	0.000735453	-1.80463	0.139227	0.379491	0.63125	0.8677	0.106383	NA	0.966141	3114
MB2bin499	NA	NA	NA	0.120173	NA	NA	NA	NA	NA	0.019441	129
MB2bin268	0.00650821	0.000483092	-1.78895	0.129235	0.412346	1	1	NA	NA	0.119911	142
MB2bin946	NA	NA	NA	NA	NA	NA	NA	NA	NA	0.000521758	4
MB2bin683	NA	NA	NA	0.100761	NA	NA	NA	NA	NA	0.00910029	45
MB2bin118	0.0120415	0.000650503	-1.92743	0.111631	0.368882	0.837209	0.8	0	NA	0.105575	545
MB2bin476	NA	NA	NA	0.129693	NA	NA	NA	NA	NA	0.0659381	45
MB2bin220	0.0106725	0.000421941	-1.85652	0.103253	0.356391	0.75	0.9091	NA	NA	0.0666264	240
MB2bin736	NA	NA	NA	0.2015	NA	NA	NA	NA	NA	0.0204141	11
MB2bin919	NA	NA	NA	0.0954295	NA	NA	NA	NA	NA	0.00425609	16
MB2bin54	0.0135807	0.000821266	-2.31952	0.0895071	0.342339	0.72973	0.8656	0.0555556	NA	0.239063	1741
MB2bin286	0.00864602	NA	-1.98571	0.102565	0.481531	0.8	1	NA	NA	0.168272	248
MB2bin565	NA	NA	NA	0.107253	NA	NA	NA	NA	NA	0.0361077	31
MB2bin324	0.00447761	NA	-1.15255	0.0800569	0.654687	0.625	1	NA	NA	0.0755313	215
MB2bin107	0.0099723	NA	-1.66823	0.150558	0.41247	0.931034	1	NA	NA	0.170531	466
MB2bin104	0.00789474	0.000500786	-1.42602	0.0567303	0.445655	0.756757	0.9615	NA	NA	0.150019	854
MB2bin803	NA	NA	NA	0.0891044	NA	NA	NA	NA	NA	0.0132339	16
MB2bin239	0.00963225	NA	-2.67985	0.160912	0.336734	0.807692	1	0.25	NA	0.026028	763
MB2bin152	0.00743618	NA	-2.84675	0.1123	0.352151	0.870968	0.9608	0.384615	NA	0.0329238	792
MB2bin834	NA	NA	NA	0.243991	NA	NA	NA	NA	NA	0.0103093	235
MB2bin860	NA	NA	NA	0.264612	NA	NA	NA	NA	NA	0.0127147	132
MB2bin1097	NA	NA	NA	NA	NA	NA	NA	NA	NA	0.0010478	17
MB2bin1153	NA	NA	NA	0.22233	NA	NA	NA	NA	NA	0.0222162	12
MB2bin1357	NA	NA	NA	0.201252	NA	NA	NA	NA	NA	0.0118702	17
MB2bin83	0.0165802	0.000764795	-2.06924	0.164736	0.339454	0.70073	0.9232	0.125	NA	0.196184	2034
MB2bin1066	NA	NA	NA	NA	NA	NA	NA	NA	NA	0.00287135	39
MB2bin1327	NA	NA	NA	0.100952	NA	NA	NA	NA	NA	0.0167932	24
MB2bin88	0.00582707	0.000315264	-1.88139	0.138773	0.530433	0.817073	0.9634	0.6	NA	0.141917	979
MB2bin273	0.0114722	0.000491152	-1.92875	0.13225	0.368275	0.8125	0.875	1	NA	0.0546671	242
MB2bin235	0.0114318	0.000384615	-1.77328	0.0562455	0.379276	0.85	1	0	NA	0.0739008	262
MB2bin165	0.0102073	0.000515464	-1.73884	0.0777614	0.374807	0.791667	1	0.25	NA	0.130535	661
MB2bin146	0.00938609	0.00021704	-1.7686	0.0524827	0.405458	0.923077	1	NA	NA	0.0898932	218
MB2bin178	0.00757269	0.000206769	-1.51002	0.061454	0.507849	0.9375	1	NA	NA	0.0980986	318
MB2bin1463	NA	NA	NA	NA	NA	NA	NA	NA	NA	0.0204371	3
MB2bin196	0.00934092	0.000331126	-1.90884	0.117838	0.381131	0.827586	0.9524	0.5	NA	0.112132	567
MB2bin249	0.00999415	NA	-1.77287	0.154317	0.418547	0.766667	0.9	0.25	NA	0.0559774	360
MB2bin862	NA	NA	NA	NA	NA	NA	NA	NA	NA	0.00285647	50
MB2bin55	0.0182625	0.000701282	-1.82779	0.114355	0.273007	0.809816	0.9935	0.272727	NA	0.261565	1613
MB2bin378	0.00462795	0.000641026	-2.21425	0.130328	0.500356	0.923077	1	NA	NA	0.0267731	213
MB2bin936	NA	NA	NA	0.161934	NA	NA	NA	NA	NA	0.00231465	11
MB2bin97	0.00872386	0.000746269	-1.81384	0.136502	0.401982	0.833333	1	0	NA	0.092599	1096
MB2bin426	NA	NA	NA	0.117992	NA	NA	NA	NA	NA	0.0175023	77
MB2bin1033	NA	NA	NA	0.111069	NA	NA	NA	NA	NA	0.00572812	19
MB2bin368	0.00555556	NA	-1.98571	0.158732	0.373742	0.75	1	0.75	NA	0.0244418	267
MB2bin1040	NA	NA	NA	0.0895969	NA	NA	NA	NA	NA	0.0274005	43
MB2bin140	0.0125827	0.000462191	-1.5976	0.0813213	0.355808	0.804878	0.8772	0.5	NA	0.167071	365
MB2bin459	NA	NA	NA	0.122049	NA	NA	NA	NA	NA	0.0693615	50
MB2bin209	0.0104857	0.000612512	-1.66317	0.146418	0.395148	0.972973	0.9615	NA	NA	0.40471	205
MB2bin112	0.0175079	0.00148835	-0.95538	0.154335	0.341379	0.910448	0.9778	NA	0.0934636	0.412222	436
MB2bin475	0.00935746	NA	-1.5072	0.129796	0.460677	0.818182	1	NA	NA	0.0996335	209
MB2bin1297	NA	NA	NA	NA	NA	NA	NA	NA	NA	0.0320826	2
MB2bin1192	NA	NA	NA	0.206407	NA	NA	NA	NA	NA	0.0249659	4
MB2bin467	NA	NA	NA	0.17154	NA	NA	NA	NA	NA	0.108353	36
MB2bin1350	NA	NA	NA	0.119654	NA	NA	NA	NA	NA	0.00414459	39
MB2bin1400	NA	NA	NA	NA	NA	NA	NA	NA	NA	0.00194436	16
MB2bin1107	NA	NA	NA	0.204747	NA	NA	NA	NA	NA	0.00697613	37
MB2bin922	NA	NA	NA	0.109559	NA	NA	NA	NA	NA	0.00896961	73
MB2bin665	NA	NA	NA	0.118279	NA	NA	NA	NA	NA	0.00766549	136
MB2bin231	0.0125437	NA	-2.34921	0.140853	0.494012	1	1	NA	NA	0.062043	200
MB2bin158	0.0151316	NA	-1.80463	0.127045	0.341744	0.772727	0.968	0.133333	NA	0.0845611	876
MB2bin1147	NA	NA	NA	0.198796	NA	NA	NA	NA	NA	0.00521145	74
MB2bin671	NA	NA	NA	0.262599	NA	NA	NA	NA	NA	0.0101608	56
MB2bin1204	NA	NA	NA	NA	NA	NA	NA	NA	NA	0.00119258	19
MB2bin893	NA	NA	NA	0.190982	NA	NA	NA	NA	NA	0.0199094	20
MB2bin1149	NA	NA	NA	0.205829	NA	NA	NA	NA	NA	0.165772	25
MB2bin668	NA	NA	NA	0.108994	NA	NA	NA	NA	NA	0.0143998	44
MB2bin399	NA	NA	NA	0.133195	NA	NA	NA	NA	NA	0.00979071	31
MB2bin287	NA	NA	-1.86788	0.175024	0.832173	0.333333	1	0	NA	0.0725918	176
MB2bin208	0.0293233	0.0020397	-1.10479	0.191768	0.235338	0.857143	1	NA	NA	0.409575	361
MB2bin74	0.0126149	0.00137845	-2.1589	0.22411	0.348212	0.763514	0.8805	0.214286	0.0943611	0.210713	1840
MB2bin145	0.0010001	NA	-1.80463	0.135898	0.617528	0.526316	1	0	NA	0.312159	774
MB2bin608	0.00217391	NA	-2.63816	0.152299	0.419898	0.5	0.6667	NA	NA	0.0121584	159
MB2bin1124	NA	NA	NA	0.160118	NA	NA	NA	NA	NA	0.0240646	39
MB2bin58	0.0242353	0.00182879	-1.62463	0.177967	0.278621	0.886179	0.9859	0.5	0.116093	0.394863	914
MB2bin431	0.00551378	0.000699301	-1.74432	0.172086	0.497092	1	1	NA	0.237831	0.373066	57
MB2bin1362	NA	NA	NA	NA	NA	NA	NA	NA	NA	0.0332134	13
MB2bin1136	NA	NA	NA	0.151543	NA	NA	NA	NA	NA	0.00509322	29
MB2bin1095	NA	NA	NA	0.202571	NA	NA	NA	NA	NA	0.0107541	13
MB2bin831	NA	NA	NA	0.133656	NA	NA	NA	NA	NA	0.0185617	39
MB2bin234	0.0110653	NA	-1.76455	0.0754681	0.527352	0.533333	1	0	NA	0.243105	465
MB2bin447	0.0149123	NA	-0.601326	0.107725	0.536702	0.714286	1	NA	NA	0.0463341	115
MB2bin1133	NA	NA	NA	NA	NA	NA	NA	NA	NA	0.00301194	21
MB2bin1355	NA	NA	NA	0.15568	NA	NA	NA	NA	NA	0.0036674	20
MB2bin449	NA	NA	NA	0.0634459	NA	NA	NA	NA	NA	0.0112423	73
MB2bin242	NA	NA	NA	0.102226	NA	NA	NA	NA	NA	0.0139407	177
MB2bin1012	NA	NA	NA	0.206545	NA	NA	NA	NA	NA	0.00335771	34
MB2bin1326	NA	NA	NA	NA	NA	NA	NA	NA	NA	0.00283023	12
MB2bin529	0.00392157	NA	-2.03916	0.193059	0.4166	1	1	NA	0.511295	0.10064	102
MB2bin1405	NA	NA	NA	0.354974	NA	NA	NA	NA	NA	0.0128427	8
MB2bin1370	NA	NA	NA	NA	NA	NA	NA	NA	NA	0.0328939	10
MB2bin1233	NA	NA	NA	0.274557	NA	NA	NA	NA	NA	0.794381	21
MB2bin1501	NA	NA	NA	NA	NA	NA	NA	NA	NA	0.0344649	1
MB2bin1073	NA	NA	NA	0.220761	NA	NA	NA	NA	NA	0.0470344	19
MB2bin802	NA	NA	NA	0.231978	NA	NA	NA	NA	NA	0.222006	27
MB2bin1022	NA	NA	NA	0.280375	NA	NA	NA	NA	NA	0.0479585	33
MB2bin1524	NA	NA	NA	NA	NA	NA	NA	NA	NA	0.0360819	7
MB2bin1377	NA	NA	NA	NA	NA	NA	NA	NA	NA	0.00459586	54
MB2bin1441	NA	NA	NA	NA	NA	NA	NA	NA	NA	0.296681	5
MB2bin594	0.0226579	0.0022525	-1.43313	0.275732	0.288588	1	1	NA	NA	3.15391	86
MB2bin265	0.00651629	0.000761773	-1.72331	0.239174	0.4928	0.884615	0.9412	NA	NA	0.444508	291
MB2bin248	0.00241871	0.000194065	-1.80463	0.234288	0.519778	0.925926	1	NA	NA	0.566247	211
MB2bin482	NA	NA	NA	0.251672	NA	NA	NA	NA	NA	0.0853967	41
MB2bin197	0.0100284	0.00166667	-1.16439	0.178706	0.28091	0.942857	1	NA	NA	0.15424	362
MB2bin114	0.0193386	0.00212224	-1.09853	0.18339	0.248441	0.916667	1	NA	NA	0.275181	572
MB2bin278	0.011102	0.00153383	-1.10201	0.183197	0.298455	1	1	NA	NA	0.151234	212
MB2bin465	0.00777118	0.000849833	-1.12304	0.260172	0.389591	1	1	NA	0.203332	0.176505	43
MB2bin1234	NA	NA	NA	0.281148	NA	NA	NA	NA	NA	0.182896	26
MB2bin1337	NA	NA	NA	0.170219	NA	NA	NA	NA	NA	0.0331602	27
MB2bin267	0.0191915	0.00232251	-0.947458	0.187191	0.262473	0.857143	1	NA	NA	0.267407	192
MB2bin251	0.0151731	0.0022672	-1.11165	0.186747	0.271717	0.777778	0.6667	NA	NA	0.164695	116
MB2bin232	0.0116343	0.00100532	-1.0563	0.170422	0.272752	1	1	NA	NA	0.134961	113
MB2bin1411	NA	NA	NA	0.195045	NA	NA	NA	NA	NA	0.119965	6
MB2bin787	NA	NA	NA	0.207534	NA	NA	NA	NA	NA	0.194333	27
MB2bin383	0.0223684	0.00166698	-0.636772	0.235508	0.249088	1	1	NA	0.313005	0.317428	92
MB2bin1289	NA	NA	NA	0.229928	NA	NA	NA	NA	NA	0.0465974	41
MB2bin218	0.0137839	0.00177496	-1.04722	0.206986	0.264751	1	1	NA	NA	0.308316	316
MB2bin355	0.0177727	0.00186757	-0.774395	0.191389	0.274655	1	1	NA	NA	0.1401	73
MB2bin975	0.0250281	0.00185409	-0.642768	0.291233	0.206492	1	1	NA	0.212665	0.489488	146
MB2bin1256	NA	NA	NA	0.292212	NA	NA	NA	NA	NA	0.00482198	27
MB2bin520	NA	NA	NA	0.117155	NA	NA	NA	NA	NA	0.0501995	43
MB2bin886	NA	NA	NA	0.106072	NA	NA	NA	NA	NA	0.0319376	19
MB2bin1425	NA	NA	NA	0.223555	NA	NA	NA	NA	NA	0.0619163	56
MB2bin805	NA	NA	NA	0.254874	NA	NA	NA	NA	NA	0.0196507	55
MB2bin1159	NA	NA	NA	0.195892	NA	NA	NA	NA	NA	0.0967176	33
MB2bin423	0.0123269	0.00121628	-1.92875	0.0971723	0.269649	1	1	NA	NA	0.069103	113
MB2bin863	NA	NA	NA	0.140118	NA	NA	NA	NA	NA	0.0180502	19
MB2bin1072	0.0134626	0.00137942	-0.950434	0.205727	0.270044	1	1	NA	NA	0.278269	50
MB2bin1057	NA	NA	NA	0.204932	NA	NA	NA	NA	NA	0.0550068	17
MB2bin1211	NA	NA	NA	0.164684	NA	NA	NA	NA	NA	0.00798774	9
MB2bin732	NA	NA	NA	0.150567	NA	NA	NA	NA	NA	0.0698596	63
MB2bin1014	0.0119488	0.000763359	-0.65587	0.200538	0.300202	0.954545	0.75	NA	NA	0.192924	183
MB2bin664	0.00178571	NA	-1.19135	0.239493	0.558723	0.75	1	NA	NA	0.0390372	65
MGS_2dra21754	NA	NA	NA	0.237571	NA	NA	NA	NA	NA	0.0559758	37
MB2bin1063	NA	NA	NA	0.20103	NA	NA	NA	NA	NA	0.158161	17
MB2bin351	0.00906661	0.000926005	-0.889369	0.195625	0.305186	1	1	NA	0.257863	0.126984	63
MB2bin511	NA	NA	NA	0.231062	NA	NA	NA	NA	NA	0.178909	29
MB2bin1494	NA	NA	NA	0.245885	NA	NA	NA	NA	NA	0.00996258	12
MB2bin539	0.0087704	0.00106915	-1.31111	0.211005	0.305474	1	1	NA	NA	0.0648574	77
MB2bin908	NA	NA	NA	0.200574	NA	NA	NA	NA	NA	0.0249993	7
MB2bin985	NA	NA	NA	0.246357	NA	NA	NA	NA	NA	0.0289534	36
MB2bin589	0.0094941	0.00138124	-1.23403	0.221904	0.325037	1	1	NA	NA	0.0428142	61
MB2bin789	0.00610427	0.000479619	-1.55662	0.228846	0.417969	0.777778	1	NA	NA	0.1048	98
MB2bin729	NA	NA	NA	0.199934	NA	NA	NA	NA	NA	0.0370216	25
MB2bin1007	NA	NA	NA	0.196622	NA	NA	NA	NA	NA	0.0279418	7
MB2bin788	0.0145005	0.00285714	-0.867863	0.171787	0.291246	1	1	NA	NA	0.116299	117
MB2bin568	0.0151396	0.00233052	-1.49335	0.279349	0.248427	0.727273	1	NA	NA	0.128001	238
MB2bin564	0.0178589	0.0021255	-1.10823	0.318788	0.254919	1	1	NA	0.170374	0.203	161
MB2bin1029	NA	NA	NA	0.319252	NA	NA	NA	NA	NA	0.00470373	19
MB2bin1478	NA	NA	NA	NA	NA	NA	NA	NA	NA	0.00148418	5
MB2bin1260	NA	NA	NA	0.269532	NA	NA	NA	NA	NA	0.177169	9
MB2bin1409	NA	NA	NA	0.234074	NA	NA	NA	NA	NA	0.0134618	4
MB2bin174	0.00857563	0.00075188	-0.81899	0.14322	0.397681	0.96	0.9583	0	NA	0.484327	248
MB2bin894	NA	NA	NA	0.137059	NA	NA	NA	NA	NA	0.0273782	12
MB2bin175	0.00207304	0.000144281	-1.16439	0.11103	0.583071	0.942857	1	0.333333	NA	0.41683	354
MB2bin393	NA	NA	0.722614	0.124957	1	0.75	0.5	NA	0.156878	0.04082	74
MB2bin1062	NA	NA	NA	0.260218	NA	NA	NA	NA	NA	0.0631648	14
MB2bin1415	NA	NA	NA	NA	NA	NA	NA	NA	NA	0.0251607	4
MB2bin207	0.00434783	0.000689655	-1.57495	0.182684	0.427573	0.958333	1	0.333333	0.366131	0.698658	167
MB2bin291	0.00866325	0.00027027	-1.56833	0.152411	0.456312	0.5	1	NA	NA	0.310443	286
MB2bin819	0.0100831	0.000469484	-0.564621	0.137639	0.505604	0.75	1	NA	NA	0.178701	94
MB2bin731	NA	NA	NA	0.147947	NA	NA	NA	NA	NA	0.0827485	41
MB2bin829	NA	NA	NA	0.0889171	NA	NA	NA	NA	NA	0.0293392	40
MB2bin1428	NA	NA	NA	NA	NA	NA	NA	NA	NA	0.431509	29
MB2bin1496	NA	NA	NA	0.152729	NA	NA	NA	NA	NA	0.0389364	32
MB2bin1181	NA	NA	NA	NA	NA	NA	NA	NA	NA	0.0328953	8
MB2bin714	NA	NA	NA	0.0561135	NA	NA	NA	NA	NA	0.403936	34
MB2bin687	NA	NA	NA	NA	NA	NA	NA	NA	NA	0.104747	49
MB2bin1150	NA	NA	NA	0.167497	NA	NA	NA	NA	NA	0.121614	55
MB2bin1462	NA	NA	NA	NA	NA	NA	NA	NA	NA	0.037272	9
MB2bin730	NA	NA	NA	0.165828	NA	NA	NA	NA	NA	0.665876	41
MB2bin1413	NA	NA	NA	NA	NA	NA	NA	NA	NA	0.00826059	25
MB2bin761	NA	NA	-1.92875	0.0941307	0.866026	NA	1	NA	NA	1.72718	64
MB2bin1242	NA	NA	NA	0.0921533	NA	NA	NA	NA	NA	0.0485306	50
MB2bin924	NA	NA	NA	0.0978295	NA	NA	NA	NA	NA	0.18957	18
MB2bin1489	NA	NA	NA	0.107522	NA	NA	NA	NA	NA	0.0447932	21
MB2bin1408	NA	NA	NA	0.142759	NA	NA	NA	NA	NA	0.014351	63
MB2bin1512	NA	NA	NA	0.0901441	NA	NA	NA	NA	NA	0.0111301	11
MB2bin502	0.00724763	0.000574713	-1.1737	0.0906288	0.46564	0.818182	1	NA	NA	0.363861	230
MB2bin888	NA	NA	NA	0.14754	NA	NA	NA	NA	NA	0.0926114	23
MB2bin311	0.022208	0.00141928	-1.35558	0.166232	0.330809	0.9	1	NA	0.0995351	0.0656928	318
MB2bin760	NA	NA	NA	0.140784	NA	NA	NA	NA	NA	0.0886182	43
MB2bin303	0.00541796	0.00117647	-1.81904	0.0930992	0.550487	0.909091	1	NA	NA	0.0858651	126
MB2bin516	NA	NA	NA	0.0984489	NA	NA	NA	NA	NA	0.0709559	113
MB2bin618	0.0223549	0.000952381	-1.92875	0.0785753	0.215574	0.75	1	NA	NA	0.0744982	522
MB2bin302	0.0358058	0.00222039	-1.18927	0.102922	0.247385	0.75	1	NA	0.347806	0.0539759	172
MB2bin295	NA	NA	NA	0.12751	NA	NA	NA	NA	NA	0.145745	101
MB2bin526	0.00805927	0.000250135	-1.89828	0.321405	0.463227	0.384615	1	NA	NA	0.0931602	396
MB2bin110	0.011885	0.000469742	-1.25223	0.155358	0.359009	0.638298	0	NA	NA	1.44106	1026
MB2bin280	NA	NA	NA	0.0815788	NA	NA	NA	NA	NA	0.126392	118
MB2bin577	NA	NA	NA	0.11447	NA	NA	NA	NA	NA	0.402284	96
MB2bin1412	NA	NA	NA	NA	NA	NA	NA	NA	NA	0.0163579	12
MB2bin1252	NA	NA	NA	0.155543	NA	NA	NA	NA	NA	0.0181857	12
MB2bin780	NA	NA	NA	0.0998251	NA	NA	NA	NA	NA	0.190138	18
MB2bin418	NA	NA	NA	0.0891543	NA	NA	NA	NA	NA	0.276484	63
MB2bin301	0.00921733	0.00027027	-0.942064	0.100331	0.538554	0.888889	1	NA	NA	0.358496	296
MB2bin998	NA	NA	NA	NA	NA	NA	NA	NA	NA	0.0582862	10
MB2bin1208	NA	NA	NA	0.179563	NA	NA	NA	NA	NA	0.0392033	43
MB2bin514	0.0118934	0.000642284	-1.47627	0.154614	0.379058	1	1	NA	NA	0.715942	87
MB2bin127	0.00583492	6.48508e-05	-1.51284	0.125295	0.389895	0.415094	0.9286	NA	NA	2.4506	492
MB2bin1001	NA	NA	NA	0.16448	NA	NA	NA	NA	NA	0.614042	10
MB2bin855	NA	NA	NA	0.145465	NA	NA	NA	NA	NA	0.129238	27
MB2bin1504	NA	NA	NA	NA	NA	NA	NA	NA	NA	0.209571	6
MB2bin389	NA	NA	NA	0.184159	NA	1	1	NA	NA	0.43605	43
MB2bin830	NA	NA	NA	0.138587	NA	NA	NA	NA	NA	0.204126	16
MB2bin905	NA	NA	NA	0.156041	NA	NA	NA	NA	NA	0.396047	24
MB2bin717	NA	NA	NA	0.057154	NA	NA	NA	NA	NA	0.510576	50
MB2bin958	NA	NA	NA	0.0728746	NA	NA	NA	NA	NA	0.0325626	9
MB2bin1351	NA	NA	NA	NA	NA	NA	NA	NA	NA	0.0405871	40
MB2bin225	0.0190077	0.00192011	-1.57694	0.120172	0.2573	0.957143	1	NA	0.09466	0.52127	469
MB2bin1043	NA	NA	NA	NA	NA	NA	NA	NA	NA	0.017505	93
MB2bin823	NA	NA	NA	0.129637	NA	NA	NA	NA	NA	0.0789549	35
MB2bin596	0.0129649	0.000483374	-1.18301	0.100063	0.383092	1	1	NA	NA	1.15233	71
MB2bin503	0.0183901	0.00226372	-1.73674	0.166824	0.327187	0.94359	0.9924	0.222222	NA	7.56741	1321
MB2bin498	0.0396393	0.00299043	-1.3294	0.0975595	0.203964	0.96875	0.9828	0.5	NA	1.4794	917
MB2bin129	0.0218576	0.0026146	-1.7253	0.103883	0.274975	0.982759	1	NA	0.215466	1.03931	654
MB2bin939	0.0282247	0.00194121	-1.70004	0.134429	0.223581	0.971429	1	NA	0.39706	0.498902	140
MB2bin269	0.0230769	0.0010427	-0.745552	0.108176	0.271128	1	1	NA	0.455381	0.376009	116
MB2bin1035	NA	NA	NA	NA	NA	NA	NA	NA	NA	0.0153965	53
MB2bin300	0.0472153	0.00276337	-0.645655	0.116287	0.177028	1	1	NA	0.295136	0.52327	252
MB2bin344	0.0166454	0.000584795	-0.974338	0.076392	0.317589	1	1	NA	0.360804	0.115813	242
MB2bin401	0.0339896	0.00135097	-0.628368	0.0890682	0.203921	0.961538	1	NA	0.559726	0.320953	184
MB2bin134	0.0458013	0.00361552	-1.18871	0.0939548	0.163742	0.98	1	NA	0.222511	1.03698	334
MB2bin262	0.0308614	0.00246792	-1.46759	0.0704815	0.207366	1	1	NA	NA	0.65801	195
MB2bin791	0.0323277	0.00231369	-2.08406	0.0895892	0.239287	1	1	NA	0.713721	0.115393	87
MB2bin313	0.0222534	0.00231893	-1.33457	0.109738	0.275643	1	1	NA	0.691415	0.275844	127
MGS_2dra00634	NA	NA	NA	0.116215	NA	NA	NA	NA	NA	0.277185	67
MB2bin648	NA	NA	NA	0.0784134	NA	1	1	NA	NA	0.108779	178
MB2bin398	NA	NA	NA	0.0775804	NA	NA	NA	NA	NA	0.100924	45
MB2bin258	0.015374	0.00077769	-1.51284	0.0870203	0.315295	1	1	NA	0.576651	0.288998	176
MGS_2dra22094	NA	NA	NA	0.093625	NA	NA	NA	NA	NA	0.263689	18
MB2bin1296	NA	NA	NA	0.107941	NA	NA	NA	NA	NA	0.136532	30
MGS_2dra07627	0.0273854	0.000807734	-1.20944	0.0955566	0.209551	1	1	NA	NA	1.32309	76
MB2bin1175	NA	NA	NA	0.106443	NA	NA	NA	NA	NA	0.219648	41
MB2bin1021	NA	NA	NA	NA	NA	NA	NA	NA	NA	0.0327133	56
MB2bin933	NA	NA	NA	0.188699	NA	NA	NA	NA	NA	0.00886125	9
MB2bin1185	NA	NA	NA	0.151045	NA	NA	NA	NA	NA	0.0255357	9
MGS_2dra00028	NA	NA	-1.76397	0.0779061	0.441502	0.8	1	NA	NA	0.00777741	99
MGS_2dra01209	0.000961538	NA	-1.80463	0.0804714	0.537963	1	1	NA	NA	0.176179	105
MB2bin813	0.00879132	0.000543728	-2.2825	0.0899161	0.451302	1	1	NA	NA	0.121028	121
MB2bin966	0.00217491	NA	-1.51284	0.0607314	0.561951	1	1	NA	NA	0.466609	64
MB2bin1360	NA	NA	NA	0.102002	NA	NA	NA	NA	NA	0.0723277	16
MB2bin372	NA	NA	NA	0.0727212	NA	NA	NA	NA	NA	0.373641	93
MB2bin358	0.0230383	0.0012977	-1.28175	0.093902	0.268411	1	1	NA	0.155889	0.492215	70
MB2bin686	0.036375	0.00287081	-1.3824	0.0844858	0.19127	0.954545	1	NA	0.267836	0.672919	138
MB2bin1186	NA	NA	NA	0.0831629	NA	NA	NA	NA	NA	0.281565	14
MB2bin427	0.0275882	0.0024171	-1.74103	0.124234	0.234586	0.96	1	NA	0.18001	0.592153	222
MGS_2dra01367	NA	NA	NA	NA	NA	NA	NA	NA	NA	0.0259815	8
MGS_2dra02695	NA	NA	NA	0.16178	NA	NA	NA	NA	NA	0.118083	13
MB2bin1488	NA	NA	NA	NA	NA	NA	NA	NA	NA	0.113412	1
MGS_2dra08976	NA	NA	NA	0.126673	NA	NA	NA	NA	NA	0.0989698	17
MB2bin1314	NA	NA	NA	0.175101	NA	NA	NA	NA	NA	0.169698	35
MB2bin92	0.0179068	0.00151593	-1.49398	0.0723951	0.311751	0.831683	0.9875	0.666667	NA	0.549376	903
MB2bin1013	NA	NA	NA	NA	NA	NA	NA	NA	NA	0.00323286	23
MB2bin216	0.00239106	NA	-1.80463	0.0796016	0.63433	0.923077	1	NA	0.162596	0.250175	557
MGS_2dra12047	NA	NA	NA	0.11458	NA	NA	NA	NA	NA	0.0136133	12
MB2bin19	0.00766273	0.000642138	-1.48293	0.132672	0.454987	0.866667	0.9837	0.545455	NA	3.02786	3346
MB2bin14	0.0123193	0.000540541	-1.80463	0.0857449	0.329171	0.735955	0.9105	0.227848	NA	3.47993	3920
MB2bin21	0.00502749	0.000664107	-1.29109	0.0789208	0.590899	0.888514	0.9661	0.368421	NA	1.2872	3295
MB2bin977	NA	NA	NA	NA	NA	NA	NA	NA	NA	0.0806741	74
MB2bin24	0.0234821	0.00140469	-1.82208	0.0943357	0.312641	0.812968	0.957	0.240741	NA	1.73236	3280
MB2bin36	0.0157895	0.00124756	-1.53583	0.103952	0.386056	0.935065	1	0.382353	NA	1.68374	1882
MB2bin738	NA	NA	NA	0.0711954	NA	NA	NA	NA	NA	0.166854	64
MB2bin822	NA	NA	NA	0.0656894	NA	NA	NA	NA	NA	0.0886503	21
MB2bin1084	NA	NA	NA	0.131611	NA	NA	NA	NA	NA	0.0590081	18
MB2bin2	0.0134573	0.00124296	-1.16439	0.110147	0.349299	0.786826	0.9038	0.372727	NA	6.06781	4185
MB2bin957	NA	NA	NA	NA	NA	NA	NA	NA	NA	0.00820421	13
MB2bin937	NA	NA	NA	0.107377	NA	NA	NA	NA	NA	0.0739516	52
MB2bin921	NA	NA	NA	0.0812996	NA	NA	NA	NA	NA	0.0497305	28
MB2bin29	0.0183695	0.00136937	-1.1407	0.0638839	0.320944	0.935484	0.9787	0.555556	NA	1.49272	2445
MB2bin61	0.00800028	0.000470657	-1.27544	0.0898222	0.474452	0.915094	1	0.384615	NA	0.849187	1431
MB2bin227	0.0244019	0.00136254	-0.762565	0.0628678	0.261477	1	1	NA	NA	0.448331	241
MB2bin93	0.0103311	0.00101028	-1.16439	0.0572636	0.433308	0.961538	1	1	NA	0.975164	519
MB2bin635	NA	NA	NA	0.0813669	NA	NA	NA	NA	NA	0.134536	22
MB2bin638	NA	NA	NA	0.0893098	NA	NA	NA	NA	NA	0.0684595	19
MB2bin656	NA	NA	NA	0.0949383	NA	NA	NA	NA	NA	0.403414	24
MB2bin653	NA	NA	NA	0.0336306	NA	NA	NA	NA	NA	0.226779	6
MB2bin996	NA	NA	NA	NA	NA	NA	NA	NA	NA	0.00633227	76
MB2bin408	NA	NA	NA	0.100957	NA	NA	NA	NA	NA	0.0591976	19
MB2bin444	NA	NA	NA	NA	NA	NA	NA	NA	NA	0.130054	21
MB2bin247	0.00898367	0.000665232	-1.07057	0.088999	0.389587	0.916667	0.5	NA	0.303699	0.483855	158
MB2bin68	0.035589	0.00203182	-1.0353	0.115794	0.198264	0.961538	1	0.5	NA	1.12099	796
MB2bin517	NA	NA	NA	0.0856856	NA	NA	NA	NA	NA	0.129484	66
MB2bin34	0.00392021	0.000364451	-1.1407	0.074921	0.60222	0.930636	0.9786	0.428571	0.126827	0.987419	1552
MB2bin1	0.00681494	0.000674014	-0.855058	0.102485	0.487155	0.729941	0.8973	0.316547	NA	10.3798	4461
MB2bin1209	NA	NA	NA	0.0826431	NA	NA	NA	NA	NA	0.0847235	27
MB2bin1432	NA	NA	NA	0.0621605	NA	NA	NA	NA	NA	0.0478064	27
MB2bin6	0.0109513	0.000477195	-1.73887	0.0837291	0.404927	0.852055	0.9766	0.444444	0.0277456	1.03311	2463
MB2bin297	0.0100164	0.000150602	-1.80463	0.114427	0.429495	0.923077	1	1	NA	0.152519	375
MB2bin566	NA	NA	NA	0.127619	NA	NA	NA	NA	NA	0.00917113	28
MB2bin12	0.0159227	0.000632911	-1.57785	0.0936503	0.327944	0.859961	0.9872	0.43617	NA	1.90301	3330
MB2bin315	0.00870813	0.00114871	-1.30197	0.0860748	0.426024	1	1	NA	NA	0.263	51
MB2bin376	NA	NA	NA	0.0514699	0.411201	1	1	NA	NA	0.211915	69
MB2bin662	NA	NA	NA	0.0453464	NA	NA	NA	NA	NA	0.0124263	37
MB2bin1195	NA	NA	NA	NA	NA	NA	NA	NA	NA	0.0217556	10
MB2bin1140	NA	NA	NA	NA	NA	NA	NA	NA	NA	0.00479881	12
MB2bin1288	NA	NA	NA	NA	NA	NA	NA	NA	NA	0.0851701	17
MB2bin851	NA	NA	NA	0.194753	NA	NA	NA	NA	NA	0.414551	26
MB2bin1170	NA	NA	NA	NA	NA	NA	NA	NA	NA	0.00704038	11
MB2bin1142	NA	NA	NA	0.102306	NA	NA	NA	NA	NA	0.0803112	29
MB2bin488	0.0358445	0.0010989	-0.355483	0.0951441	0.234287	0.96	1	NA	0.363343	0.631668	124
MGS_2dra03713	NA	NA	NA	0.156204	NA	NA	NA	NA	NA	0.0223296	11
MB2bin1196	NA	NA	NA	0.068682	NA	NA	NA	NA	NA	0.033927	15
MB2bin1177	NA	NA	NA	0.180854	NA	NA	NA	NA	NA	0.0859197	23
MB2bin1298	NA	NA	NA	NA	NA	NA	NA	NA	NA	0.00897622	6
MB2bin1212	NA	NA	NA	NA	NA	NA	NA	NA	NA	0.00597391	18
MB2bin728	NA	NA	NA	0.139728	NA	NA	NA	NA	NA	0.222141	22
MB2bin1143	NA	NA	NA	0.119575	NA	NA	NA	NA	NA	0.0688125	18
MB2bin903	0.012782	NA	-1.16439	0.138087	0.286922	1	1	NA	NA	0.251897	56
MB2bin1246	NA	NA	NA	NA	NA	NA	NA	NA	NA	0.0235489	14
MGS_2dra03397	NA	NA	NA	0.171733	NA	NA	NA	NA	NA	0.0432332	36
MB2bin1115	NA	NA	NA	0.177143	NA	NA	NA	NA	NA	0.0110514	32
MB2bin1131	NA	NA	NA	NA	NA	NA	NA	NA	NA	0.0446218	24
MB2bin1258	NA	NA	NA	NA	NA	NA	NA	NA	NA	0.0396407	12
MB2bin1018	NA	NA	NA	NA	NA	NA	NA	NA	NA	0.00929559	24
MGS_2dra21965	NA	NA	NA	0.158163	NA	NA	NA	NA	NA	0.153113	15
MB2bin700	NA	NA	NA	0.0895851	NA	NA	NA	NA	NA	0.329466	23
MB2bin1210	NA	NA	NA	NA	NA	NA	NA	NA	NA	0.0131572	4
MB2bin1437	NA	NA	NA	NA	NA	NA	NA	NA	NA	0.260587	5
MB2bin1141	NA	NA	NA	0.241972	NA	NA	NA	NA	NA	0.0529114	20
MB2bin771	NA	NA	NA	0.114033	NA	NA	NA	NA	NA	0.379681	21
MB2bin821	NA	NA	NA	0.0825766	NA	NA	NA	NA	NA	0.16116	47
MB2bin1322	NA	NA	NA	NA	NA	NA	NA	NA	NA	0.0845496	18
MB2bin835	NA	NA	NA	0.128325	NA	NA	NA	NA	NA	0.0929041	13
MB2bin1194	NA	NA	NA	0.0653399	NA	NA	NA	NA	NA	0.0169943	31
MB2bin1075	NA	NA	NA	0.112367	NA	NA	NA	NA	NA	0.129586	23
MB2bin900	NA	NA	NA	0.0690296	NA	NA	NA	NA	NA	0.11065	29
MB2bin348	0.0293117	0.00164308	-1.65372	0.151466	0.220627	1	1	NA	0.255533	0.436652	84
MB2bin1317	NA	NA	NA	NA	NA	NA	NA	NA	NA	0.0300002	11
MB2bin212	0.0190934	0.00130394	-1.51284	0.11489	0.247714	0.982456	1	1	0.247933	0.773723	331
MB2bin701	NA	NA	NA	0.086344	NA	NA	NA	NA	NA	0.0818349	35
MB2bin825	NA	NA	NA	0.0491675	NA	NA	NA	NA	NA	0.043175	31
MB2bin35	0.014386	0.000958647	-1.66517	0.0460064	0.344554	0.856061	0.9207	0.129032	NA	0.846996	1820
MB2bin1265	NA	NA	NA	NA	NA	NA	NA	NA	NA	0.0171493	1
MB2bin836	NA	NA	NA	0.10871	NA	NA	NA	NA	NA	0.0935559	58
MB2bin172	0.0106433	0.000438596	-1.22632	0.0946318	0.567482	0.923077	1	0.5	NA	0.221158	375
MB2bin285	0.0237034	0.00130182	-2.62718	0.10263	0.393498	0.909091	1	NA	NA	0.0624163	158
MB2bin228	0.0108274	0.000574429	-2.07241	0.0954013	0.354707	0.930233	1	0.25	NA	0.0876454	514
MB2bin1155	NA	NA	NA	NA	NA	NA	NA	NA	NA	0.00489956	13
MB2bin1508	NA	NA	NA	0.171625	NA	NA	NA	NA	NA	0.573546	17
MB2bin1116	NA	NA	NA	NA	NA	NA	NA	NA	NA	0.0265081	4
MB2bin763	NA	NA	NA	0.0768873	NA	NA	NA	NA	NA	0.0521685	14
MB2bin756	NA	NA	NA	0.0751673	NA	NA	NA	NA	NA	0.0375492	12
MB2bin211	0.0160813	0.00167291	-1.29367	0.10109	0.268978	1	1	NA	NA	0.666071	199
MB2bin90	0.0103668	0.00213779	-1.58577	0.112483	0.340398	1	1	NA	NA	0.946939	240
MB2bin850	NA	NA	NA	0.138389	NA	NA	NA	NA	NA	0.0967531	10
MB2bin1331	NA	NA	NA	0.106607	NA	NA	NA	NA	NA	0.00611214	10
MB2bin1216	NA	NA	NA	0.155617	NA	NA	NA	NA	NA	0.0266014	14
MB2bin199	0.0358852	0.00207065	-1.55558	0.0824972	0.202953	1	1	NA	0.277706	0.376074	89
MB2bin131	0.0416764	0.00220551	-1.19136	0.0910187	0.197054	1	1	NA	0.281654	1.41051	200
MB2bin179	0.0475122	0.00289273	-1.67237	0.0816215	0.193993	1	1	NA	0.177101	0.879994	155
MB2bin570	NA	NA	NA	0.137221	NA	NA	NA	NA	NA	0.109408	30
MB2bin1323	NA	NA	NA	NA	NA	NA	NA	NA	NA	0.00812036	23
MB2bin1309	NA	NA	NA	0.1648	NA	NA	NA	NA	NA	0.0569023	6
MB2bin765	NA	NA	NA	NA	NA	NA	NA	NA	NA	0.0181537	4
MB2bin13	0.0191271	0.00146775	-1.69875	0.116651	0.249172	0.844237	0.986	0.333333	NA	1.29126	2853
MB2bin898	NA	NA	NA	NA	NA	NA	NA	NA	NA	0.00740283	8
MB2bin31	0.0139798	0.000948064	-1.6053	0.118804	0.281668	0.85514	0.9825	0.521739	NA	0.523637	2212
MB2bin463	NA	NA	NA	0.15903	NA	NA	NA	NA	NA	0.0164795	86
MB2bin18	0.00792431	0.00107589	-1.98571	0.174242	0.30567	0.863333	1	0.45	NA	0.562514	2287
MB2bin365	0.00763968	NA	-1.52819	0.0910613	0.374083	0.923077	1	NA	NA	0.0559584	258
MB2bin246	0.0233523	0.00196904	-1.33292	0.149629	0.214848	1	1	NA	0.107467	0.524575	160
MB2bin786	NA	NA	NA	NA	NA	NA	NA	NA	NA	0.0288093	8
MB2bin891	NA	NA	NA	NA	NA	NA	NA	NA	NA	0.050355	6
MB2bin428	NA	NA	NA	0.203671	NA	1	1	NA	0.229004	0.12516	66
MB2bin263	0.00690058	0.000537634	-1.1494	0.159796	0.34902	1	1	NA	NA	0.140891	114
MB2bin705	NA	NA	NA	0.140787	NA	NA	NA	NA	NA	0.0329404	16
MB2bin289	0.0045998	NA	-1.81384	0.13957	0.502923	0.958333	1	NA	NA	0.14684	164
MB2bin9	0.0120989	0.00106643	-0.827117	0.192404	0.363568	0.877301	0.9367	0.3	0.0779331	1.50068	2444
MB2bin53	0.00988777	0.000806452	-1.34084	0.157251	0.423391	0.828402	0.963	0.285714	0.0314913	0.259074	1566
MB2bin1045	NA	NA	NA	NA	NA	NA	NA	NA	NA	0.00885499	12
MB2bin654	0.00816464	NA	-1.98681	0.142877	0.546028	1	1	NA	NA	0.0572548	85
MB2bin1471	NA	NA	NA	0.171815	NA	NA	NA	NA	NA	0.035138	16
MB2bin1224	NA	NA	NA	0.278273	NA	NA	NA	NA	NA	0.104154	11
MB2bin210	0.004	NA	-1.17153	0.133692	0.55155	0.952381	0.9737	NA	NA	0.209038	411
MB2bin182	0.00901738	0.000200884	-1.60694	0.103339	0.466844	0.945455	1	0.2	NA	0.116897	636
MB2bin357	0.00267094	NA	-1.80463	0.0766094	0.515769	1	1	NA	NA	0.0779297	426
MB2bin1406	NA	NA	NA	0.152227	NA	NA	NA	NA	NA	0.0347075	14
MB2bin296	0.00760572	NA	-1.19726	0.0573739	0.496613	1	1	NA	NA	0.0837745	501
MB2bin343	NA	NA	NA	0.042729	NA	NA	NA	NA	NA	0.0542182	88
MB2bin557	NA	NA	NA	0.0470768	NA	NA	NA	NA	NA	0.0319589	19
MB2bin27	0.00212766	NA	-1.80463	0.120488	0.555033	0.821277	0.9775	0.578947	0.0436349	0.33367	2169
MB2bin997	NA	NA	NA	0.0956781	NA	NA	NA	NA	NA	0.00522192	19
MB2bin896	NA	NA	NA	0.107785	NA	NA	NA	NA	NA	0.0142552	20
MB2bin870	NA	NA	NA	0.0736319	NA	NA	NA	NA	NA	0.00610279	24
MB2bin472	0.00577843	NA	-1.92875	0.0953385	0.512695	1	1	NA	0.275859	0.0947126	137
MB2bin1176	NA	NA	NA	0.0958523	NA	NA	NA	NA	NA	0.203542	26
MB2bin163	0.0309942	0.000621118	-2.00417	0.0892803	0.288337	0.894737	0.9853	0.333333	NA	0.0848406	1060
MB2bin1122	NA	NA	NA	NA	NA	NA	NA	NA	NA	0.00519553	32
MB2bin1364	NA	NA	NA	NA	NA	NA	NA	NA	NA	0.0221863	1
MB2bin1485	NA	NA	NA	0.103932	NA	NA	NA	NA	NA	0.0374025	84
MB2bin1171	NA	NA	NA	0.102785	NA	NA	NA	NA	NA	0.0185826	57
MB2bin531	NA	NA	NA	NA	NA	NA	NA	NA	NA	0.0892525	12
MB2bin660	NA	NA	NA	0.0887631	NA	NA	NA	NA	NA	0.173008	70
MB2bin874	0.0133365	0.000684388	-1.78671	0.0623032	0.277166	1	1	NA	NA	0.180259	146
MB2bin320	NA	NA	NA	0.0685593	NA	NA	NA	NA	NA	0.140075	78
MB2bin1385	NA	NA	NA	NA	NA	NA	NA	NA	NA	0.00457862	2
MB2bin1503	NA	NA	NA	0.13871	NA	NA	NA	NA	NA	0.0632473	8
MB2bin22	0.0323323	0.00335048	-1.10773	0.272986	0.270288	0.794872	0.9228	0.28	0.0304598	1.51787	2003
MB2bin1453	NA	NA	NA	0.40585	NA	NA	NA	NA	NA	0.0257551	23
MB2bin1119	NA	NA	NA	NA	NA	NA	NA	NA	NA	0.0189814	4
MB2bin433	0.00863698	NA	-1.18583	0.0906254	0.488353	1	1	NA	NA	0.0589508	175
MB2bin392	NA	NA	NA	0.191474	NA	NA	NA	NA	NA	0.0294083	31
MB2bin525	NA	NA	NA	0.137126	NA	NA	NA	NA	NA	0.0501704	101
MB2bin537	NA	NA	NA	0.0852168	NA	NA	NA	NA	NA	0.103688	81
MB2bin1077	NA	NA	NA	0.113315	NA	NA	NA	NA	NA	0.0288984	14
MB2bin1058	NA	NA	NA	NA	NA	NA	NA	NA	NA	0.0103001	15
MB2bin521	NA	NA	-1.89491	0.182361	0.690262	0.888889	1	NA	NA	0.0652201	121
MB2bin1376	NA	NA	NA	0.229396	NA	NA	NA	NA	NA	0.0455239	7
MB2bin1516	NA	NA	NA	NA	NA	NA	NA	NA	NA	0.0739107	1
MB2bin1184	NA	NA	NA	0.163372	NA	NA	NA	NA	NA	0.164082	11
MB2bin1511	NA	NA	NA	0.0993683	NA	NA	NA	NA	NA	0.00329364	34
MB2bin552	NA	NA	NA	0.153744	NA	NA	NA	NA	NA	0.0238124	23
MB2bin226	0.0105781	0.000439056	-1.02907	0.139398	0.43117	0.9	1	NA	0.115038	0.591112	216
MB2bin1382	NA	NA	NA	NA	NA	NA	NA	NA	NA	0.00213094	7
MB2bin460	0.0114608	0.000583135	-1.5072	0.16962	0.423471	0.888889	1	NA	NA	0.166252	106
MB2bin601	NA	NA	NA	0.164503	NA	NA	NA	NA	NA	0.0833585	43
MB2bin177	0.020595	0.000937989	-0.815167	0.165943	0.347155	0.946429	1	0.5	NA	0.541702	411
MB2bin176	0.00860324	NA	-1.80463	0.151877	0.490705	0.857143	1	0.5	0.0466962	0.35495	455
MB2bin164	0.00798246	NA	-0.982859	0.17326	0.504472	0.878788	1	0.625	NA	0.414155	323
MB2bin1446	NA	NA	NA	NA	NA	NA	NA	NA	NA	0.00445759	3
MB2bin1354	NA	NA	NA	0.0841513	NA	NA	NA	NA	NA	0.0397266	6
MB2bin609	NA	NA	NA	0.18694	NA	NA	NA	NA	NA	0.000569707	1
MGS_2dra12464	0.0112777	0.00099136	-1.16439	0.16201	0.418058	0.871795	1	1	0.148701	0.424793	351
MB2bin1037	NA	NA	NA	NA	NA	NA	NA	NA	NA	0.262079	36
MB2bin1205	NA	NA	NA	0.570633	NA	NA	NA	NA	NA	0.17115	22
MB2bin1278	NA	NA	NA	0.496777	NA	NA	NA	NA	NA	0.243257	22
MB2bin448	NA	NA	NA	0.201837	NA	NA	NA	NA	NA	0.727288	63
MB2bin1371	NA	NA	NA	NA	NA	NA	NA	NA	NA	0.00495569	3
MB2bin1229	NA	NA	NA	NA	NA	NA	NA	NA	NA	0.0371801	12
MB2bin192	0.0121951	0.000195059	-2.12464	0.091819	0.373859	1	1	NA	NA	0.156614	145
MB2bin281	0.0150463	0.000498941	-1.92875	0.0898183	0.304966	1	1	0.5	NA	0.211576	188
MB2bin1145	NA	NA	NA	NA	NA	NA	NA	NA	NA	0.0142433	15
MB2bin1375	NA	NA	NA	0.122784	NA	NA	NA	NA	NA	0.0296263	46
MB2bin412	0.00865997	NA	-1.43863	0.130018	0.4232	0.878049	1	NA	NA	0.340754	324
MB2bin1017	0.00967881	0.000842109	-2.12144	0.157492	0.418204	0.928571	1	NA	NA	0.155024	95
MB2bin925	0.00801282	9.89609e-05	-1.25546	0.220954	0.543536	0.944444	1	NA	0.206952	0.168358	230
MB2bin261	0.0190306	0.000423135	-1.14909	0.139276	0.317422	1	1	1	NA	0.0552279	219
MB2bin1290	NA	NA	NA	NA	NA	NA	NA	NA	NA	0.0099265	6
MB2bin149	0.0192546	0.000598888	-1.5072	0.127025	0.350508	0.841772	0.9426	0.722222	NA	0.626242	1153
MB2bin1248	NA	NA	NA	0.229103	NA	NA	NA	NA	NA	0.0495901	8
MB2bin1253	NA	NA	NA	0.194413	NA	NA	NA	NA	NA	0.0256869	15
MB2bin184	0.00208333	NA	-1.80463	0.0955269	0.541466	0.773196	0.9141	0.571429	NA	0.205257	708
MB2bin1223	NA	NA	NA	NA	NA	NA	NA	NA	NA	0.0192516	9
MB2bin779	NA	NA	-1.60694	0.0964662	0.926673	1	1	NA	NA	0.27226	105
MB2bin70	0.00833453	NA	-1.61957	0.196576	0.596504	0.795699	0.8811	0.5	0.0509366	0.234866	1152
MB2bin1302	NA	NA	NA	NA	NA	NA	NA	NA	NA	0.00435356	5
MB2bin828	NA	NA	NA	0.100325	NA	NA	NA	NA	NA	0.0117706	46
MB2bin1480	NA	NA	NA	0.137918	NA	NA	NA	NA	NA	0.00684333	56
MB2bin1244	NA	NA	NA	0.187293	NA	NA	NA	NA	NA	0.143754	38
MB2bin156	0.0295824	0.0022024	-1.37012	0.111594	0.276861	0.818182	1	NA	NA	0.664898	333
MB2bin23	0.0192982	0.000613497	-1.28283	0.0873032	0.323531	0.542005	0.5492	0.253521	0.0220845	6.81116	2639
MB2bin374	NA	NA	NA	0.105089	NA	NA	NA	NA	NA	0.841868	197
MB2bin595	NA	NA	NA	0.0774662	NA	NA	NA	NA	NA	0.0639982	52
MB2bin548	NA	NA	NA	0.0785919	NA	NA	NA	NA	NA	0.021713	13
MB2bin533	NA	NA	NA	0.0728217	NA	NA	NA	NA	NA	0.118606	24
MB2bin117	0.0266636	0.00188781	-0.448938	0.0816376	0.283218	0.736842	0.9444	NA	NA	1.79601	517
MB2bin360	NA	NA	NA	0.145929	NA	NA	NA	NA	NA	0.334349	71
MB2bin711	NA	NA	NA	0.127695	NA	NA	NA	NA	NA	2.22944	15
MB2bin641	NA	NA	NA	NA	NA	NA	NA	NA	NA	0.606151	36
MB2bin987	NA	NA	NA	NA	NA	NA	NA	NA	NA	0.0335272	458
MB2bin1065	0.021945	0.00142627	-1.32573	0.121037	0.296936	0.714286	1	NA	0.784166	1.99582	185
MB2bin990	NA	NA	NA	0.126858	NA	NA	NA	NA	NA	0.304127	8
MB2bin767	NA	NA	NA	0.111206	NA	NA	NA	NA	NA	1.02639	81
MB2bin1379	NA	NA	NA	0.089633	NA	NA	NA	NA	NA	0.555719	24
MB2bin955	NA	NA	NA	0.246971	NA	NA	NA	NA	NA	0.0107805	63
MB2bin772	NA	NA	NA	0.2639	NA	NA	NA	NA	NA	0.0446581	93
MB2bin1495	NA	NA	NA	0.181748	NA	NA	NA	NA	NA	0.0553321	15
MB2bin1424	NA	NA	NA	NA	NA	NA	NA	NA	NA	0.00484523	12
MB2bin493	0.0137438	0.00123546	-1.06331	0.154259	0.301351	1	1	NA	NA	2.58461	74
MB2bin1510	NA	NA	NA	NA	NA	NA	NA	NA	NA	0.0123595	6
MB2bin1113	NA	NA	NA	NA	NA	NA	NA	NA	NA	0.571839	12
MB2bin673	NA	NA	NA	0.262223	NA	NA	NA	NA	NA	2.60464	61
MB2bin1389	NA	NA	NA	NA	NA	NA	NA	NA	NA	0.213787	18
MB2bin950	NA	NA	NA	0.11	NA	NA	NA	NA	NA	0.218199	22
MB2bin901	NA	NA	NA	0.555704	NA	NA	NA	NA	NA	0.36734	13
MB2bin161	0.00985646	0.000597015	-2.34466	0.11448	0.336044	0.803738	0.9453	0.1875	NA	0.121747	1382
MB2bin1055	NA	NA	NA	0.114737	NA	NA	NA	NA	NA	0.0157698	20
MB2bin1226	NA	NA	NA	0.122681	NA	NA	NA	NA	NA	0.00215352	7
MB2bin1172	NA	NA	NA	NA	NA	NA	NA	NA	NA	0.00101184	10
MGS_2dra05736	NA	NA	NA	0.123781	NA	NA	NA	NA	NA	0.0067731	59
MB2bin1227	NA	NA	NA	0.152406	NA	NA	NA	NA	NA	0.00840824	88
MB2bin1473	NA	NA	NA	NA	NA	NA	NA	NA	NA	0.0109899	8
MB2bin1026	0.0128641	NA	-1.55662	0.204088	0.43171	1	1	NA	NA	0.0945659	134
MB2bin1443	NA	NA	NA	0.145981	NA	NA	NA	NA	NA	0.0195076	41
MB2bin1348	NA	NA	NA	0.139286	NA	NA	NA	NA	NA	0.0106725	22
MB2bin1096	NA	NA	NA	0.139345	NA	NA	NA	NA	NA	0.0334554	104
MB2bin496	0.0189474	0.000632911	-2.41088	0.186324	0.306298	0.923077	1	0.5	NA	0.0952876	350
MB2bin1520	NA	NA	NA	0.132436	NA	NA	NA	NA	NA	1.55025	5
MB2bin1505	NA	NA	NA	NA	NA	NA	NA	NA	NA	0.345369	5
MB2bin1518	NA	NA	NA	0.318947	NA	NA	NA	NA	NA	0.122362	5
MB2bin1522	NA	NA	NA	NA	NA	NA	NA	NA	NA	1.99173	2
MB2bin833	NA	NA	NA	0.117793	NA	NA	NA	NA	NA	0.164624	21
MB2bin1475	NA	NA	NA	NA	NA	NA	NA	NA	NA	0.00340236	47
MB2bin1460	NA	NA	NA	NA	NA	NA	NA	NA	NA	0.0289236	12
MB2bin1464	NA	NA	NA	NA	NA	NA	NA	NA	NA	0.129843	10
MB2bin1306	NA	NA	NA	0.143299	NA	NA	NA	NA	NA	0.212975	26
MB2bin1011	NA	NA	NA	0.364986	NA	NA	NA	NA	NA	0.432762	13
MB2bin1497	NA	NA	NA	NA	NA	NA	NA	NA	NA	0.0100585	14
MB2bin1319	NA	NA	NA	NA	NA	NA	NA	NA	NA	0.00226488	6
MB2bin1388	NA	NA	NA	NA	NA	NA	NA	NA	NA	0.0340222	21
MB2bin454	NA	NA	NA	0.304795	NA	NA	NA	NA	NA	0.436968	81
MB2bin326	0.0129233	0.000406459	-1.20348	0.309482	0.465824	1	1	NA	0.765038	0.281946	128
MB2bin400	NA	NA	NA	0.075545	NA	NA	NA	NA	NA	0.149029	42
MB2bin647	NA	NA	NA	0.0539615	NA	NA	NA	NA	NA	0.022008	13
MB2bin546	NA	NA	NA	0.22035	NA	NA	NA	NA	NA	0.68536	64
MB2bin682	NA	NA	NA	0.273905	NA	NA	NA	NA	NA	0.242262	56
MB2bin602	NA	NA	-3.19241	0.191826	1	1	1	NA	NA	0.183126	214
MB2bin1098	NA	NA	NA	NA	NA	NA	NA	NA	NA	0.0341298	40
MB2bin45	0.009258	0.000961665	-1.62463	0.113267	0.370538	0.747082	0.8611	0.509804	NA	0.88078	2097
MB2bin550	0.0115385	0.00110766	-2.15274	0.133746	0.357734	0.78481	0.8745	0.428571	NA	0.832299	2175
MB2bin336	0.0103882	0.000498511	-1.48293	0.102271	0.468228	0.769231	0.5	NA	NA	0.354912	364
MB2bin388	0.0107507	0.000773665	-1.51606	0.159826	0.387281	1	1	1	NA	0.104029	185
MB2bin71	0.0101007	0.00110419	-1.56073	0.0788393	0.406859	0.72043	0.8041	0	NA	1.48013	1904
MB2bin16	0.010005	0.000935315	-2.1649	0.11686	0.355027	0.64693	0.7606	0.289157	NA	2.78732	3017
MB2bin56	0.00993198	0.000908073	-1.39302	0.187617	0.375256	0.868421	0.9197	0.727273	NA	1.51193	1574
MB2bin616	NA	NA	NA	0.239723	NA	NA	NA	NA	NA	0.177862	100
MB2bin1439	NA	NA	NA	0.0539816	NA	NA	NA	NA	NA	1.45719	24
MB2bin1239	NA	NA	NA	0.415002	NA	NA	NA	NA	NA	0.155759	68
MB2bin1363	NA	NA	NA	0.0882355	NA	NA	NA	NA	NA	0.821575	11
MB2bin1295	NA	NA	NA	NA	NA	NA	NA	NA	NA	0.00177696	12
MB2bin838	NA	NA	NA	NA	NA	NA	NA	NA	NA	0.0263565	12
MB2bin979	0.0255639	0.00217786	-2.84273	0.241853	0.240463	1	1	NA	0.329725	0.0407955	118
MB2bin678	NA	NA	NA	NA	NA	NA	NA	NA	NA	0.00320109	79
MB2bin1032	NA	NA	NA	0.193226	NA	NA	NA	NA	NA	0.0172682	32
MB2bin694	NA	NA	NA	0.162056	NA	NA	NA	NA	NA	0.0179627	51
MB2bin740	NA	NA	NA	0.230359	NA	NA	NA	NA	NA	0.0341771	55
MB2bin625	NA	NA	NA	0.116824	NA	NA	NA	NA	NA	0.0340513	97
MB2bin620	NA	NA	NA	0.129893	NA	NA	NA	NA	NA	0.0254662	28
MB2bin1016	NA	NA	NA	NA	NA	NA	NA	NA	NA	0.00262406	85
MB2bin583	NA	NA	NA	0.148263	NA	NA	NA	NA	NA	0.0307973	495
MB2bin229	0.0359083	0.000840336	-2.2403	0.0611917	0.231696	0.933333	1	NA	0.100424	0.0699766	471
MB2bin1487	NA	NA	NA	NA	NA	NA	NA	NA	NA	0.00569947	3
MB2bin872	NA	NA	NA	0.0933106	NA	NA	NA	NA	NA	0.0361768	31
MB2bin992	NA	NA	NA	0.0564454	NA	NA	NA	NA	NA	0.00661139	16
MB2bin483	0.0163841	NA	-1.64778	0.0376884	0.357307	1	1	NA	NA	0.0383706	134
MB2bin558	0.0277557	0.000775194	-2.58337	0.0843047	0.290544	0.939394	1	1	NA	0.089741	578
MB2bin1130	NA	NA	NA	0.104235	NA	NA	NA	NA	NA	0.0621638	76
MB2bin1482	NA	NA	NA	0.123779	NA	NA	NA	NA	NA	0.0155615	29
MB2bin1397	NA	NA	NA	NA	NA	NA	NA	NA	NA	0.00308836	7
MB2bin948	NA	NA	NA	0.22877	NA	NA	NA	NA	NA	0.00675835	154
MB2bin342	0.00252525	NA	-2.34466	0.221625	0.389888	0.758621	1	0	NA	0.134106	958
MB2bin794	0.0231191	0.00105823	-2.67086	0.301432	0.21184	0.883721	1	0	NA	0.0616404	911
MB2bin443	0.032921	0.00164642	-2.79901	0.210168	0.202698	0.818182	1	NA	NA	0.0261707	178
MB2bin474	0.0352632	0.002	-2.48288	0.222137	0.307579	0.857143	1	NA	NA	0.0295234	315
MB2bin402	0.026603	0.000766565	-2.52598	0.189319	0.26411	0.875	1	NA	0.100314	0.0589365	374
MB2bin1028	NA	NA	NA	0.14482	NA	NA	NA	NA	NA	0.0216449	51
MB2bin416	0.0120648	NA	-1.94821	0.0665045	0.33965	0.923077	1	NA	0.255369	0.0626983	212
MB2bin1353	NA	NA	NA	0.228845	NA	NA	NA	NA	NA	0.00929103	43
MB2bin707	NA	NA	NA	0.162485	NA	NA	NA	NA	NA	0.0202905	21
MB2bin621	NA	NA	NA	0.0701031	NA	NA	NA	NA	NA	0.0707539	52
MB2bin624	NA	NA	NA	0.0642795	NA	NA	NA	NA	NA	0.0360481	10
MB2bin1387	NA	NA	NA	0.0648849	NA	NA	NA	NA	NA	0.0524963	14
MB2bin288	0.012594	0.00031348	-1.76584	0.0599298	0.293123	0.857143	1	NA	NA	0.603432	121
MB2bin725	NA	NA	NA	0.073015	NA	NA	NA	NA	NA	0.0376761	8
MB2bin961	NA	NA	NA	NA	NA	NA	NA	NA	NA	0.00325912	1
MB2bin655	NA	NA	NA	0.0638895	NA	NA	NA	NA	NA	0.0960524	69
MB2bin527	NA	NA	NA	0.0638895	NA	NA	NA	NA	NA	0.103121	35
MB2bin1129	NA	NA	NA	0.119222	NA	NA	NA	NA	NA	0.0677063	5
MB2bin684	NA	NA	NA	0.0844491	NA	NA	NA	NA	NA	0.0651869	36
MB2bin963	NA	NA	NA	0.136421	NA	NA	NA	NA	NA	0.0831669	42
MB2bin334	0.0132359	0.000701473	-1.5047	0.0828955	0.282305	1	1	NA	NA	0.412359	60
MB2bin373	0.0261766	0.000990379	-1.40503	0.0814483	0.191941	1	1	NA	NA	0.284363	45
MB2bin1117	NA	NA	NA	NA	NA	NA	NA	NA	NA	0.0939424	5
MB2bin1074	NA	NA	NA	0.0767024	NA	NA	NA	NA	NA	0.0430643	16
MB2bin614	NA	NA	NA	0.181612	NA	NA	NA	NA	NA	0.0955719	9
MB2bin1418	NA	NA	NA	NA	NA	NA	NA	NA	NA	0.00327026	2
MB2bin832	NA	NA	NA	0.144281	NA	NA	NA	NA	NA	0.0930844	32
MB2bin591	NA	NA	NA	0.151999	NA	NA	NA	NA	NA	0.102471	26
MB2bin501	0.0121711	0.000225225	-1.45633	0.141757	0.404337	1	1	1	NA	0.149188	151
MB2bin848	NA	NA	NA	0.130514	NA	NA	NA	NA	NA	0.309721	12
MB2bin1514	NA	NA	NA	NA	NA	NA	NA	NA	NA	0.0626661	4
MB2bin769	NA	NA	NA	0.100803	NA	NA	NA	NA	NA	0.194348	41
MB2bin652	NA	NA	NA	NA	NA	NA	NA	NA	NA	0.0272423	14
MB2bin929	NA	NA	NA	0.116807	NA	NA	NA	NA	NA	0.0689694	8
MB2bin159	0.00891515	0.000581395	-2.01236	0.106107	0.413308	0.911628	0.9792	0.333333	NA	0.467354	1187
MB2bin604	0.040253	0.000966206	-2.11818	0.104982	0.20828	0.9	0.8906	0.25	NA	0.179754	282
MB2bin674	NA	NA	NA	0.0958588	NA	NA	NA	NA	NA	0.0729514	21
MB2bin959	0.0453393	0.00220017	-1.51191	0.112972	0.215855	0.952941	0.9853	0.5	0.0760593	0.407484	479
MB2bin1090	NA	NA	NA	0.126305	NA	NA	NA	NA	NA	0.0569428	26
MB2bin928	NA	NA	NA	0.0925547	NA	NA	NA	NA	NA	0.0162707	21
MB2bin868	NA	NA	NA	0.0925547	NA	NA	NA	NA	NA	NA	NA
MGS_2dra10260	NA	NA	NA	0.148553	NA	NA	NA	NA	NA	0.061122	39
MB2bin143	0.00190493	NA	-1.80463	0.12373	0.800537	0.862069	1	1	NA	0.353158	299
MB2bin442	0.0156324	0.00144172	-1.26999	0.121791	0.305367	1	1	NA	NA	0.275922	144
MB2bin432	NA	NA	NA	0.129123	NA	NA	NA	NA	NA	0.163916	78
MB2bin1417	NA	NA	NA	NA	NA	NA	NA	NA	NA	0.0665352	6
MB2bin390	0.0115981	0.00102412	-0.934032	0.0781402	0.306986	0.941176	1	NA	NA	1.00835	235
MB2bin549	0.0277193	0.00149869	-1.89598	0.110325	0.26148	0.642857	0.75	NA	NA	0.23661	608
MB2bin73	0.0176507	0.000442487	-1.22597	0.0900322	0.295388	0.486239	0.931	0	0.102652	0.808452	1156
MB2bin1521	NA	NA	NA	0.154906	NA	NA	NA	NA	NA	0.0703275	10
MB2bin524	NA	NA	-0.152051	0.146023	0.801072	0.75	0	NA	NA	0.503265	149
MB2bin554	NA	NA	NA	NA	NA	NA	NA	NA	NA	0.0195095	12
MB2bin430	NA	NA	NA	0.10836	NA	NA	NA	NA	NA	0.341648	55
MB2bin1271	NA	NA	NA	0.128374	NA	NA	NA	NA	NA	0.0344664	11
MB2bin1006	NA	NA	NA	0.104805	NA	NA	NA	NA	NA	0.012898	23
MB2bin1225	NA	NA	NA	0.075349	NA	NA	NA	NA	NA	0.0167712	13
MB2bin245	0.0169836	0.001386	-1.57101	0.111938	0.329713	1	1	NA	0.250086	0.249049	150
MB2bin304	0.0110015	0.00046231	-1.67362	0.134422	0.45043	1	1	NA	NA	0.193825	171
MB2bin569	NA	NA	NA	0.0899479	NA	NA	NA	NA	NA	0.0272915	31
MB2bin487	NA	NA	NA	0.0890496	NA	NA	NA	NA	NA	0.137208	33
MB2bin1321	NA	NA	NA	NA	NA	NA	NA	NA	NA	0.00411736	10
MB2bin1383	NA	NA	NA	0.111304	NA	NA	NA	NA	NA	0.0653775	8
MB2bin284	0.0324561	0.00110066	-1.72138	0.095519	0.25799	1	1	NA	NA	0.359413	333
MB2bin1091	0.00248267	0.000808918	-1.16439	0.118612	0.64132	0.870968	1	NA	NA	0.506444	460
MB2bin316	NA	NA	NA	0.0933902	NA	NA	NA	NA	NA	0.163767	86
MB2bin168	0.0400163	0.00167676	-0.951312	0.0986104	0.198951	0.941176	1	NA	0.12758	0.256428	147
MB2bin1076	NA	NA	NA	0.115737	NA	NA	NA	NA	NA	0.109567	20
MB2bin201	0.0240774	0.0018198	-1.31241	0.126401	0.304856	0.80786	0.9052	0.478261	0.0330662	0.68862	1032
MB2bin1083	NA	NA	NA	0.122742	NA	NA	NA	NA	NA	0.0315533	110
MB2bin1049	NA	NA	NA	0.144177	NA	NA	NA	NA	NA	0.0191561	76
MB2bin1161	NA	NA	NA	0.229283	NA	NA	NA	NA	NA	0.00253979	14
MB2bin1378	NA	NA	NA	0.241275	NA	NA	NA	NA	NA	0.00527492	50
MB2bin1079	NA	NA	NA	0.103595	NA	NA	NA	NA	NA	0.0039156	38
MB2bin293	0.0170279	NA	-2.98529	0.107506	0.341936	0.823529	1	NA	NA	0.0224144	433
MB2bin1068	NA	NA	NA	0.0790168	NA	NA	NA	NA	NA	0.00218161	27
MB2bin1100	NA	NA	NA	0.149686	NA	NA	NA	NA	NA	0.0179749	122
MB2bin244	0.00676692	NA	-1.9895	0.0858944	0.433687	1	1	NA	0.358401	0.0261506	104
MB2bin205	NA	NA	NA	0.077937	NA	0.705882	1	NA	NA	0.0200438	213
MB2bin567	0.0208078	NA	-1.80463	0.076346	0.44352	0.833333	1	NA	NA	0.00138917	9
MGS_2dra00426	0.0235618	NA	-1.80463	0.0787321	0.416597	0.909091	1	NA	0.157784	0.0377824	199
MB2bin1381	NA	NA	NA	0.092243	NA	NA	NA	NA	NA	0.00508267	44
MB2bin859	NA	NA	NA	0.0846758	NA	1	1	NA	NA	0.00687918	95
MB2bin1104	NA	NA	NA	0.0903271	NA	NA	NA	NA	NA	0.00241681	9
MB2bin970	NA	NA	NA	0.153003	0.546984	1	1	NA	NA	0.0395565	120
MB2bin799	NA	NA	-1.80463	0.23254	0.55728	NA	1	NA	NA	0.0356022	123
MB2bin200	0.003125	NA	-2.34466	0.223723	0.369719	0.741935	1	0	NA	0.0807117	704
MB2bin276	0.00169492	NA	-1.66323	0.208767	0.495682	0.333333	1	NA	NA	0.0660106	630
MB2bin1313	NA	NA	NA	0.223955	NA	NA	NA	NA	NA	0.0364905	7
MB2bin419	NA	NA	NA	0.187313	NA	NA	NA	NA	NA	1.00635	50
MB2bin259	NA	NA	-1.16439	0.181882	0.675192	0.7	1	NA	NA	0.449335	157
MB2bin508	NA	NA	NA	0.241252	NA	NA	NA	NA	NA	0.0225192	64
MB2bin380	0.0182548	0.00165162	-0.489479	0.286948	0.316198	0.666667	1	NA	NA	0.19673	133
MB2bin561	NA	NA	-1.64784	0.1842	0.449057	1	1	0	NA	0.045258	252
MB2bin778	NA	NA	NA	0.226034	NA	NA	NA	NA	NA	0.0806898	38
MB2bin1139	NA	NA	NA	0.13691	NA	NA	NA	NA	NA	0.0174169	17
MB2bin341	0.0122254	0.00111188	-1.5554	0.241552	0.232676	0.75	0.5	NA	NA	0.372533	146
MB2bin776	0.0154336	0.00100616	-1.25976	0.227879	0.275793	0.896552	1	NA	NA	0.137355	202
MB2bin854	0.00425532	0.000332226	-1.16439	0.244677	0.394402	0.916667	1	NA	NA	0.0924056	93
MB2bin1436	NA	NA	NA	NA	NA	NA	NA	NA	NA	0.00365893	12
MB2bin1228	NA	NA	NA	0.065632	NA	NA	NA	NA	NA	0.0294161	99
MB2bin632	NA	NA	NA	0.0658886	NA	NA	NA	NA	NA	0.0426921	69
MB2bin1519	NA	NA	NA	0.267685	NA	NA	NA	NA	NA	0.0164588	6
MB2bin1451	NA	NA	NA	NA	NA	NA	NA	NA	NA	0.136313	5
MB2bin1386	NA	NA	NA	0.334428	NA	NA	NA	NA	NA	0.273806	7
MB2bin1231	NA	NA	NA	NA	NA	NA	NA	NA	NA	0.0153949	26
MB2bin1277	NA	NA	NA	0.259556	NA	NA	NA	NA	NA	0.0104964	23
MB2bin321	0.0115776	NA	-1.92875	0.0716215	0.35434	1	1	NA	NA	0.0653226	113
MB2bin610	NA	NA	NA	NA	NA	NA	NA	NA	NA	0.00640783	9
MB2bin361	NA	NA	NA	0.086937	0.332152	0.833333	1	NA	NA	0.0357413	65
MB2bin587	NA	NA	NA	0.102134	NA	NA	NA	NA	NA	0.0223759	21
MB2bin1255	NA	NA	NA	0.13733	NA	NA	NA	NA	NA	0.0129661	23
MB2bin1220	NA	NA	NA	0.0656793	NA	NA	NA	NA	NA	0.00662832	10
MB2bin983	NA	NA	NA	NA	NA	NA	NA	NA	NA	0.0059589	6
MB2bin1060	NA	NA	NA	0.177338	NA	NA	NA	NA	NA	0.0578894	54
MB2bin1394	0.00440636	NA	-1.16439	0.131798	0.566225	0.666667	1	NA	NA	0.0357245	154
MB2bin327	0.0105853	0.000527116	-2.02571	0.0859257	0.377452	0.772727	1	NA	NA	0.0522996	258
MB2bin489	0.0135196	0.000598802	-2.28899	0.0983158	0.407174	0.842105	0	NA	NA	0.064818	178
MB2bin435	0.00976681	0.000513251	-2.34466	0.0880028	0.498223	0.777778	0.8571	NA	NA	0.0279029	141
MB2bin332	0.0137237	0.000700496	-2.58286	0.0810776	0.295924	1	1	NA	NA	0.0575866	255
MB2bin754	NA	NA	NA	0.100475	NA	NA	NA	NA	NA	0.020825	58
MB2bin1174	NA	NA	NA	NA	NA	NA	NA	NA	NA	0.00289288	5
MB2bin1336	NA	NA	NA	NA	NA	NA	NA	NA	NA	0.0547465	8
MB2bin1341	NA	NA	NA	NA	NA	NA	NA	NA	NA	0.00390737	10
MB2bin1111	NA	NA	NA	0.149877	NA	NA	NA	NA	NA	0.0684578	15
MB2bin590	0.0114987	NA	-2.04167	0.132583	0.366195	0.882353	1	NA	0.107828	0.227069	226
MB2bin277	0.0295489	0.0018818	-1.48659	0.208145	0.243573	1	1	NA	NA	0.846817	200
MB2bin1237	NA	NA	NA	0.245072	NA	NA	NA	NA	NA	0.0661538	7
MB2bin1420	NA	NA	NA	0.128396	NA	NA	NA	NA	NA	0.0820294	18
MB2bin1445	NA	NA	NA	NA	NA	NA	NA	NA	NA	0.0354501	5
MB2bin510	NA	NA	NA	0.147972	NA	NA	NA	NA	NA	0.219068	16
MB2bin328	0.026778	0.00182239	-1.06679	0.152207	0.229144	0.966667	1	NA	0.114832	1.20417	136
MB2bin1468	NA	NA	NA	NA	NA	NA	NA	NA	NA	0.00819244	7
MB2bin1358	NA	NA	NA	NA	NA	NA	NA	NA	NA	0.00870329	3
MB2bin1402	NA	NA	NA	0.0642384	NA	NA	NA	NA	NA	0.0134913	7
MB2bin257	0.00870635	NA	-1.66517	0.0439086	0.480871	0.802817	0.9565	NA	NA	0.334726	360
MB2bin1410	NA	NA	NA	NA	NA	NA	NA	NA	NA	0.0399632	12
MB2bin807	NA	NA	NA	0.201333	NA	NA	NA	NA	NA	0.132607	55
MB2bin1429	NA	NA	NA	0.132099	NA	NA	NA	NA	NA	0.0485182	4
MB2bin612	NA	NA	NA	0.168376	NA	NA	NA	NA	NA	0.0702835	34
MB2bin407	NA	NA	NA	0.17664	NA	NA	NA	NA	NA	0.0395573	60
MB2bin986	NA	NA	NA	0.0854528	NA	NA	NA	NA	NA	0.00298868	11
MB2bin651	NA	NA	NA	0.0615488	NA	NA	NA	NA	NA	0.0215248	25
MB2bin1193	NA	NA	NA	0.0786872	NA	NA	NA	NA	NA	0.0257085	61
MGS_2dra00974	NA	NA	NA	0.0622372	NA	NA	NA	NA	NA	0.0262107	36
MB2bin1481	NA	NA	NA	NA	NA	NA	NA	NA	NA	0.00247508	13
MB2bin1167	NA	NA	NA	0.109507	NA	NA	NA	NA	NA	0.0279051	57
MB2bin607	NA	NA	NA	0.158652	NA	NA	NA	NA	NA	0.111596	38
MB2bin1426	NA	NA	NA	NA	NA	NA	NA	NA	NA	0.00281126	8
MB2bin1238	NA	NA	NA	0.155848	NA	NA	NA	NA	NA	0.107136	22
MB2bin1169	NA	NA	NA	0.143583	NA	NA	NA	NA	NA	0.0456549	36
MB2bin1294	NA	NA	NA	0.190803	NA	NA	NA	NA	NA	0.122342	6
MB2bin1467	NA	NA	NA	0.227196	NA	NA	NA	NA	NA	0.257791	9
MB2bin1215	NA	NA	NA	0.298918	NA	NA	NA	NA	NA	0.0447401	6
MB2bin1128	NA	NA	NA	0.310507	NA	NA	NA	NA	NA	0.0119357	5
MB2bin1427	NA	NA	NA	0.17202	NA	NA	NA	NA	NA	0.0035372	31
MB2bin944	NA	NA	NA	0.147014	NA	NA	NA	NA	NA	0.0379232	86
MB2bin1105	0.0114074	0.000490196	-1.81384	0.231099	0.406581	0.875	1	NA	NA	0.0113707	163
MB2bin1502	NA	NA	NA	0.172809	NA	NA	NA	NA	NA	0.00213704	20
MB2bin241	0.021203	0.00123457	-1.34807	0.117194	0.274352	0.837209	1	NA	NA	0.208004	384
MB2bin420	0.0354243	0.00239691	-0.583475	0.0912815	0.315718	1	1	NA	NA	0.177098	159
MB2bin1214	NA	NA	NA	0.138297	NA	NA	NA	NA	NA	0.0150875	17
MB2bin1036	NA	NA	NA	0.120062	NA	NA	NA	NA	NA	0.00231338	30
MB2bin1118	NA	NA	NA	0.151762	NA	NA	NA	NA	NA	0.063202	45
MB2bin187	0.0131198	0.000919616	-1.98961	0.13665	0.391268	0.826667	0.6667	0	NA	0.329604	694
MB2bin479	NA	NA	NA	0.166145	NA	NA	NA	NA	NA	0.0326093	72
MB2bin185	0.0162197	0.000551013	-1.64028	0.16024	0.277187	0.746667	0.959	0	0.0508193	0.2053	546
MB2bin663	NA	NA	NA	0.204605	NA	NA	NA	NA	NA	0.0938956	36
MB2bin1299	NA	NA	NA	0.117273	NA	NA	NA	NA	NA	0.0296226	34
MB2bin1056	NA	NA	NA	0.1689	NA	NA	NA	NA	NA	0.176801	14
MB2bin106	0.029981	0.00159306	-1.44418	0.22038	0.20428	0.924528	0.9932	0.411765	0.0380456	1.08884	1224
MB2bin981	NA	NA	NA	0.309229	NA	NA	NA	NA	NA	0.00373332	84
MB2bin256	0.0146453	NA	-2.35501	0.158553	0.301975	1	1	NA	NA	0.055001	238
MB2bin1221	NA	NA	NA	NA	NA	NA	NA	NA	NA	0.00135823	6
MB2bin260	0.0121983	NA	-2.21425	0.17628	0.27119	1	1	NA	NA	0.0176263	136
MB2bin1305	NA	NA	NA	NA	NA	NA	NA	NA	NA	0.00294234	16
MB2bin1282	NA	NA	NA	NA	NA	NA	NA	NA	NA	0.00187218	4
MB2bin611	0.017313	NA	-2.25459	0.25504	0.296233	1	1	NA	NA	0.0361555	129
MB2bin1235	NA	NA	NA	0.158059	NA	NA	NA	NA	NA	0.00491001	25
MB2bin1067	NA	NA	NA	NA	NA	NA	NA	NA	NA	0.0062778	14
MB2bin147	0.0142857	0.000877193	-2.61693	0.399381	0.233735	0.733333	1	0	NA	0.0757409	905
MB2bin1372	NA	NA	NA	NA	NA	NA	NA	NA	NA	0.00599843	11
MB2bin840	NA	NA	NA	0.215393	NA	NA	NA	NA	NA	0.0277111	62
MB2bin397	NA	NA	NA	0.253691	NA	NA	NA	NA	NA	0.0166819	77
MB2bin600	NA	NA	NA	0.157662	0.472068	1	1	NA	NA	0.0182321	125
MB2bin1304	NA	NA	NA	0.16812	NA	NA	NA	NA	NA	0.00781054	102
MB2bin1162	NA	NA	NA	0.183942	NA	NA	NA	NA	NA	0.00839008	22
MB2bin1479	NA	NA	NA	0.0742991	NA	NA	NA	NA	NA	0.0174968	29
MB2bin865	NA	NA	NA	0.0685298	NA	NA	NA	NA	NA	0.037379	71
MGS_2dra01724	NA	NA	NA	0.0584447	NA	NA	NA	NA	NA	0.0114724	45
MB2bin899	NA	NA	NA	0.141152	NA	NA	NA	NA	NA	0.0214596	48
MB2bin1461	NA	NA	NA	0.257818	NA	NA	NA	NA	NA	0.00437114	13
MB2bin1318	NA	NA	NA	NA	NA	NA	NA	NA	NA	0.0221237	3
MB2bin811	NA	NA	NA	0.0995253	NA	NA	NA	NA	NA	0.00828734	19
MB2bin470	NA	NA	NA	0.079268	NA	NA	NA	NA	NA	0.0272902	93
MB2bin941	NA	NA	NA	0.117306	NA	NA	NA	NA	NA	0.00500788	15
MB2bin1085	NA	NA	NA	0.232406	NA	NA	NA	NA	NA	0.0187123	31
MB2bin394	0.0144352	0.000823059	-1.92875	0.169899	0.261381	0.964286	0.5	NA	NA	0.131635	224
MB2bin1347	NA	NA	NA	NA	NA	NA	NA	NA	NA	0.00177702	2
MB2bin1259	NA	NA	NA	NA	NA	NA	NA	NA	NA	0.00130225	10
MB2bin494	0.0048583	NA	-2.34466	0.176637	0.543935	1	1	NA	NA	0.0392086	125
MB2bin404	NA	NA	NA	0.0668515	NA	NA	NA	NA	NA	0.0294731	77
MB2bin1457	NA	NA	NA	0.0762645	NA	NA	NA	NA	NA	0.0282626	54
MB2bin440	0.0221805	0.00133211	-1.26212	0.160169	0.242732	1	1	NA	NA	0.0770903	49
MB2bin1132	NA	NA	NA	0.155775	NA	NA	NA	NA	NA	0.050778	56
MB2bin485	NA	NA	NA	0.0835374	NA	NA	NA	NA	NA	0.247355	18
MB2bin350	0.0108033	0.000884956	-0.560538	0.0699178	0.399671	1	1	NA	NA	0.206998	62
MB2bin1262	NA	NA	NA	0.115722	NA	NA	NA	NA	NA	0.00541484	11
MB2bin877	NA	NA	NA	0.06867	NA	NA	NA	NA	NA	0.0152382	81
MB2bin973	NA	NA	NA	0.221417	NA	NA	NA	NA	NA	0.0133783	131
MB2bin384	0.0263968	0.00327485	-3.35792	0.217851	0.25202	1	1	NA	NA	0.0282985	105
MB2bin456	0.00388471	0.000421627	-1.13852	0.088082	0.545845	1	1	NA	NA	0.0544194	74
MB2bin866	NA	NA	NA	0.13139	NA	NA	NA	NA	NA	0.0159369	8
MB2bin1393	NA	NA	NA	0.137376	NA	NA	NA	NA	NA	0.00947517	60
MB2bin856	0.023749	NA	-2.34466	0.151833	0.279044	0.909091	1	NA	NA	0.0237676	154
MB2bin649	0.0062781	NA	-1.80463	0.161873	0.459899	1	1	NA	NA	0.0303802	169
MB2bin657	NA	NA	NA	0.0832978	NA	NA	NA	NA	NA	0.0146713	73
MB2bin1243	NA	NA	NA	0.0769432	NA	NA	NA	NA	NA	0.00250628	19
MB2bin857	NA	NA	NA	0.109213	NA	0.857143	1	NA	NA	0.0236647	107
MB2bin1201	NA	NA	NA	0.12094	NA	NA	NA	NA	NA	0.0105841	32
MB2bin1024	NA	NA	NA	NA	NA	NA	NA	NA	NA	0.00993406	31
MB2bin989	NA	NA	NA	0.114282	NA	NA	NA	NA	NA	0.00757298	36
MB2bin907	NA	NA	NA	0.103802	NA	NA	NA	NA	NA	0.00675607	44
MB2bin1103	NA	NA	NA	0.0781287	NA	0.888889	0.875	NA	NA	0.0273359	128
MB2bin709	NA	NA	NA	0.191848	NA	NA	NA	NA	NA	0.0285668	92
MB2bin954	NA	NA	NA	0.233725	NA	NA	NA	NA	NA	0.022081	21
MB2bin1455	NA	NA	NA	0.167388	NA	NA	NA	NA	NA	0.0317912	19
MB2bin804	NA	NA	NA	0.240521	NA	NA	NA	NA	NA	0.0070749	4
MB2bin817	NA	NA	NA	0.110417	NA	NA	NA	NA	NA	0.0050662	10
MB2bin645	NA	NA	NA	0.0894293	NA	NA	NA	NA	NA	0.0141754	81
MB2bin325	0.00296235	NA	-1.80463	0.119133	0.655468	0.666667	0.6667	NA	NA	0.108838	339
MGS_2dra00544	NA	NA	NA	0.147255	NA	NA	NA	NA	NA	0.0079864	24
MB2bin1165	NA	NA	NA	NA	NA	NA	NA	NA	NA	0.0152902	32
MB2bin873	NA	NA	NA	NA	NA	NA	NA	NA	NA	0.0014303	21
MB2bin1268	NA	NA	NA	NA	NA	NA	NA	NA	NA	0.00201618	7
MB2bin491	NA	NA	NA	0.229566	NA	NA	NA	NA	NA	0.0133412	31
MB2bin1039	NA	NA	NA	NA	NA	NA	NA	NA	NA	0.0030596	10
MB2bin86	0.01	NA	-2.22544	0.114661	0.362501	0.743902	0.9084	0.130435	NA	0.187157	2074
MB2bin934	NA	NA	NA	NA	NA	NA	NA	NA	NA	0.00116882	6
MB2bin1310	NA	NA	NA	NA	NA	NA	NA	NA	NA	0.000980185	4
MB2bin734	NA	NA	NA	NA	NA	NA	NA	NA	NA	0.00146036	3
MB2bin902	NA	NA	NA	NA	NA	NA	NA	NA	NA	0.00188421	3
MB2bin1203	NA	NA	NA	0.171831	NA	NA	NA	NA	NA	0.00559899	30
MB2bin882	NA	NA	NA	NA	NA	NA	NA	NA	NA	0.0015555	3
MB2bin640	0.0320087	0.00143835	-2.12179	0.168271	0.207986	1	1	NA	NA	0.0553981	267
MB2bin615	NA	NA	NA	0.164067	NA	NA	NA	NA	NA	0.0222962	40
MB2bin214	0.0181191	0.00219708	-2.03916	0.133593	0.25154	0.72	0.9412	NA	0.20515	0.0986534	363
MB2bin1335	NA	NA	NA	0.186094	NA	NA	NA	NA	NA	0.0168711	31
MB2bin783	NA	NA	NA	0.150389	NA	NA	NA	NA	NA	0.00273867	25
MB2bin136	0.0352678	0.000945147	-1.36787	0.118042	0.247267	0.9	1	NA	NA	0.168403	552
MB2bin556	0.0252246	0.00166556	-1.56106	0.137751	0.250892	1	1	NA	NA	0.138309	88
MB2bin135	0.0320299	0.0019742	-1.29312	0.193223	0.207576	0.877193	0.9917	0.2	NA	0.124975	1426
MB2bin100	NA	NA	NA	NA	NA	NA	NA	NA	NA	0.127169	636
MB2bin775	NA	NA	NA	0.314879	NA	NA	NA	NA	NA	0.00731781	18
MB2bin1399	NA	NA	NA	NA	NA	NA	NA	NA	NA	0.00142792	8
MB2bin292	0.0178454	0.00107239	-1.51253	0.135794	0.214969	0.8	1	NA	NA	0.0885005	183
MB2bin530	NA	NA	NA	0.173493	NA	NA	NA	NA	NA	0.0549203	82
MB2bin471	NA	NA	NA	0.161812	NA	NA	NA	NA	NA	0.043278	90
MB2bin915	NA	NA	NA	0.285883	NA	NA	NA	NA	NA	0.00617511	22
MB2bin1334	NA	NA	NA	0.222727	NA	NA	NA	NA	NA	0.00395778	18
MB2bin1359	NA	NA	NA	NA	NA	NA	NA	NA	NA	0.00262272	4
MB2bin462	0.00384615	0.000862069	-2.23475	0.17162	0.324426	0.9	1	NA	NA	0.0328972	308
MB2bin582	0.00478697	NA	-2.24107	0.112811	0.483145	0.833333	1	NA	NA	0.0384444	707
MB2bin572	0.0131281	NA	-2.34466	0.119734	0.322322	1	1	NA	0.147612	0.033249	369
MB2bin1106	NA	NA	NA	NA	NA	NA	NA	NA	NA	0.00138585	19
MB2bin377	NA	NA	-1.80463	0.148657	0.58328	0.823529	1	NA	NA	0.0213454	219
MB2bin916	NA	NA	NA	0.27512	NA	NA	NA	NA	NA	0.00178594	50
MB2bin310	0.0052005	NA	-2.01999	0.198784	0.508124	0.681818	0.75	NA	NA	0.0507941	355
MB2bin1168	NA	NA	NA	NA	NA	NA	NA	NA	NA	0.00557156	7
MB2bin629	NA	NA	NA	0.256708	NA	NA	NA	NA	NA	0.0161502	130
MB2bin1081	NA	NA	NA	0.225812	NA	NA	NA	NA	NA	0.00516286	34
MB2bin930	NA	NA	NA	NA	NA	1	1	NA	NA	0.0293196	53
MB2bin1273	NA	NA	NA	NA	NA	NA	NA	NA	NA	0.00276921	84
MB2bin75	0.0118244	NA	-2.06695	0.20254	0.31367	0.632	0.7193	0	0.0552742	0.236723	1780
MB2bin562	NA	NA	NA	0.208653	NA	NA	NA	NA	NA	0.0217945	98
MB2bin964	NA	NA	NA	NA	NA	NA	NA	NA	NA	0.000710411	13
MB2bin603	NA	NA	-2.60238	0.272148	0.351523	0.916667	1	NA	NA	0.013402	262
MGS_2dra00425	NA	NA	NA	0.313171	NA	NA	NA	NA	NA	0.00283613	26
MB2bin283	0.00581512	NA	-2.34466	0.262178	0.420011	0.85	0.9375	NA	NA	0.0155995	366
MB2bin347	NA	NA	NA	0.125306	NA	1	1	NA	NA	0.0263953	198
MB2bin1078	NA	NA	NA	NA	NA	NA	NA	NA	NA	0.00387356	13
MB2bin1069	NA	NA	NA	0.203966	NA	NA	NA	NA	NA	0.00385181	12
MB2bin191	0.00606618	NA	-2.21403	0.18724	0.445635	0.914286	1	NA	NA	0.0504134	503
MB2bin1134	NA	NA	NA	NA	NA	NA	NA	NA	NA	0.00140102	33
MB2bin138	0.00425725	NA	-2.00743	0.343206	0.463736	0.83871	0.7333	0	NA	0.0493039	949
MB2bin150	0.0236594	0.00289637	-2.12277	0.130133	0.265193	1	1	0	NA	0.0592345	325
MB2bin691	NA	NA	NA	0.117445	NA	NA	NA	NA	NA	0.00453199	41
MB2bin272	0.0111842	0.000938967	-2.3814	0.163108	0.26924	0.851852	0.9524	0	NA	0.0330314	359
MB2bin141	0.0221202	0.00206568	-2.0841	0.169226	0.219842	0.957447	1	0.75	NA	0.0979031	821
MB2bin47	0.0291228	0.00380117	-1.55891	0.148605	0.217474	0.91716	0.9915	NA	NA	0.437685	1288
MB2bin703	NA	NA	NA	0.115333	NA	NA	NA	NA	NA	0.011984	19
MB2bin142	0.0106112	0.00131579	-1.86846	0.23868	0.361211	0.888889	1	NA	0.104257	0.0777757	345
MB2bin72	0.0244211	0.00272482	-1.48679	0.268358	0.239508	0.939394	0.9868	0	NA	0.197406	1498
MB2bin96	0.0215879	0.00140107	-2.3016	0.209603	0.244236	0.873874	0.9859	0.166667	NA	0.117974	1082
MB2bin28	0.0196103	0.0022028	-2.35501	0.192383	0.247412	0.764706	0.9647	0.08	NA	0.380586	1986
MB2bin59	0.0181846	0.00102754	-1.91403	0.234153	0.220451	0.740113	0.9387	0	NA	0.20353	1435
MB2bin599	NA	NA	NA	0.242847	NA	NA	NA	NA	NA	0.0102714	60
MB2bin57	0.00541353	NA	-2.16708	0.19109	0.407534	0.694444	0.9217	0.111111	NA	0.150756	1705
MB2bin405	NA	NA	NA	0.208081	NA	NA	NA	NA	NA	0.012018	137
MB2bin371	NA	NA	-2.34466	0.186831	0.535873	0.9	0.875	0	NA	0.011386	229
MB2bin64	0.0260456	0.00243351	-1.98923	0.127371	0.230011	0.677725	0.8944	0.047619	NA	0.171594	1655
MB2bin243	0.00724722	0.00113316	-2.40074	0.100736	0.378278	0.789474	0.725	1	NA	0.013541	342
MB2bin726	0.0270898	0.00123457	-2.34466	0.333267	0.239989	0.666667	1	NA	NA	0.0150542	165
MB2bin1110	NA	NA	NA	NA	NA	NA	NA	NA	NA	0.00135567	20
MB2bin437	NA	NA	NA	0.145967	NA	NA	NA	NA	NA	0.00705967	162
MB2bin1245	NA	NA	NA	NA	NA	NA	NA	NA	NA	0.0011531	7
MB2bin202	0.0139249	0.00224093	-2.3814	0.227865	0.310646	0.780488	1	NA	NA	0.03913	432
MB2bin354	0.0169856	0.000961538	-2.75185	0.251088	0.261922	0.666667	1	0	NA	0.0225988	348
MB2bin85	0.0156131	0.00147858	-2.20707	0.236765	0.253237	0.755319	0.9411	0.142857	0.101202	0.154436	1013
MB2bin500	NA	NA	NA	0.165378	NA	NA	NA	NA	NA	0.0419851	35
MB2bin204	0.0195754	0.00120622	-1.74576	0.190833	0.263043	0.818182	1	NA	NA	0.0551235	168
MB2bin688	NA	NA	NA	0.117179	NA	NA	NA	NA	NA	0.0119223	19
MB2bin864	NA	NA	NA	0.170641	NA	NA	NA	NA	NA	0.00432364	8
MB2bin337	NA	NA	NA	0.0956684	NA	NA	NA	NA	NA	0.0369431	60
MB2bin119	0.020942	0.000426026	-2.01566	0.123763	0.240742	0.866667	0.9857	0.5	NA	0.106264	920
MB2bin560	NA	NA	NA	0.173346	NA	NA	NA	NA	NA	0.0151338	41
MB2bin422	0.0338118	0.00306122	-2.10963	0.206209	0.268218	0.7	1	NA	0.400059	0.0147416	111
MB2bin409	0.029057	0.00154627	-1.99327	0.167281	0.238538	1	1	NA	NA	0.063897	112
MB2bin724	NA	NA	NA	0.188436	NA	NA	NA	NA	NA	0.0118369	49
MB2bin102	0.0314241	0.00298769	-2.09922	0.189872	0.209977	0.882353	0.9485	0.666667	NA	0.233335	859
MB2bin897	NA	NA	NA	0.273869	NA	NA	NA	NA	NA	0.00434045	7
MB2bin759	NA	NA	NA	0.139676	NA	NA	NA	NA	NA	0.0227357	73
MB2bin968	NA	NA	NA	0.164782	NA	NA	NA	NA	NA	0.00930834	23
MB2bin543	NA	NA	NA	0.272588	NA	0.833333	1	0	NA	0.0171022	108
MB2bin370	0.00673506	NA	-1.71838	0.151254	0.584022	0.818182	1	NA	0.180831	0.0638537	365
MB2bin1166	NA	NA	NA	NA	NA	NA	NA	NA	NA	0.00456163	3
MB2bin693	NA	NA	NA	0.227283	NA	0.833333	1	NA	NA	0.0112763	135
MB2bin718	NA	NA	NA	0.219613	NA	NA	NA	NA	NA	0.00776228	116
MB2bin1003	NA	NA	NA	NA	NA	NA	NA	NA	NA	0.000825884	1
MB2bin1338	NA	NA	NA	NA	NA	NA	NA	NA	NA	0.00141593	6
MB2bin646	NA	NA	NA	0.168903	NA	NA	NA	NA	NA	0.0060593	57
MB2bin139	0.0195182	0.00118236	-2.85438	0.117645	0.274955	0.705263	0.9426	0.181818	NA	0.0850123	1598
MB2bin193	0.0205742	0.00154883	-2.64368	0.128521	0.320947	0.860465	0.9667	0.25	NA	0.052926	706
MB2bin1127	0.0128809	NA	-1.98571	0.20392	0.404177	1	1	NA	NA	0.07388	209
MB2bin1144	NA	NA	NA	0.38624	NA	NA	NA	NA	NA	0.00510175	28
MB2bin1052	NA	NA	NA	0.182839	NA	NA	NA	NA	NA	0.00508908	57
MB2bin938	NA	NA	NA	0.126918	NA	NA	NA	NA	NA	0.0045722	53
MB2bin1173	NA	NA	NA	NA	NA	NA	NA	NA	NA	0.00215242	17
MB2bin597	0.00638298	NA	-1.92875	0.220787	0.351538	1	1	NA	NA	0.0298408	123
MB2bin1423	NA	NA	NA	0.288429	NA	NA	NA	NA	NA	0.00197972	17
MB2bin1333	NA	NA	NA	0.203936	NA	NA	NA	NA	NA	0.00336797	28
MB2bin1486	NA	NA	NA	NA	NA	NA	NA	NA	NA	0.00128786	1
MB2bin1008	NA	NA	NA	0.152523	NA	NA	NA	NA	NA	0.0166788	69
MB2bin353	NA	NA	NA	0.149959	NA	NA	NA	NA	NA	0.0311403	168
MB2bin1332	NA	NA	NA	NA	NA	NA	NA	NA	NA	0.00148166	5
MGS_2dra01132	NA	NA	NA	0.112097	NA	NA	NA	NA	NA	0.0554381	160
MB2bin642	NA	NA	NA	0.0989324	NA	NA	NA	NA	NA	0.0392851	74
MB2bin113	0.022404	0.000817578	-2.2617	0.115268	0.273065	0.869822	0.9481	0.125	0.0375452	0.252174	1559
MB2bin628	NA	NA	NA	0.188948	NA	NA	NA	NA	NA	0.137436	41
MB2bin1046	NA	NA	NA	NA	NA	NA	NA	NA	NA	0.00152002	4
MB2bin67	0.0145796	0.00102041	-1.52219	0.101759	0.32782	0.887755	0.9442	0.25	NA	0.360191	664
MB2bin37	0.0338346	0.0020573	-1.60586	0.154182	0.245421	0.838791	0.9474	0.195122	NA	1.12526	2627
MB2bin1344	NA	NA	NA	NA	NA	NA	NA	NA	NA	0.00758159	2
MB2bin1191	NA	NA	NA	NA	NA	NA	NA	NA	NA	0.00645707	7
MB2bin335	0.0163534	0.000942655	-0.978401	0.187388	0.289289	0.916667	1	1	NA	0.216017	156
MB2bin1200	NA	NA	NA	0.0991297	NA	NA	NA	NA	NA	0.165562	24
MB2bin121	0.01119	0.000867117	-1.16439	0.0980635	0.426888	0.825	1	0	NA	0.221662	340
MB2bin887	0.00272529	NA	-1.00146	0.129311	0.594303	1	1	NA	0.151261	0.115109	128
MB2bin1257	NA	NA	NA	NA	NA	NA	NA	NA	NA	0.00100919	28
MB2bin306	0.00621365	NA	-1.87901	0.106066	0.490265	0.75	0.9474	NA	NA	0.100951	520
MB2bin1287	NA	NA	NA	0.222272	NA	NA	NA	NA	NA	0.00808696	82
MB2bin719	NA	NA	NA	0.173159	NA	NA	NA	NA	NA	0.0067808	96
MB2bin844	NA	NA	NA	NA	NA	NA	NA	NA	NA	0.00325642	63
MB2bin1093	NA	NA	NA	NA	NA	NA	NA	NA	NA	0.00284414	5
MB2bin861	NA	NA	NA	NA	NA	NA	NA	NA	NA	0.00120011	11
MB2bin1183	NA	NA	NA	NA	NA	NA	NA	NA	NA	0.00225829	15
MB2bin512	NA	NA	-1.80463	0.168956	0.534268	0.888889	1	NA	NA	0.0246189	206
MB2bin906	NA	NA	NA	0.206459	NA	NA	NA	NA	NA	0.0033873	36
MB2bin1345	NA	NA	NA	0.169421	NA	NA	NA	NA	NA	0.00411716	44
MB2bin735	NA	NA	NA	0.181842	NA	NA	NA	NA	NA	0.00795348	118
MB2bin1266	NA	NA	NA	0.205506	NA	NA	NA	NA	NA	0.00355489	7
MB2bin1247	NA	NA	NA	0.328494	NA	NA	NA	NA	NA	0.0033863	13
MB2bin1392	NA	NA	NA	NA	NA	NA	NA	NA	NA	0.00763069	2
MB2bin542	0.0229213	0.00176396	-2.07987	0.116096	0.273186	0.9375	1	NA	NA	0.0441012	287
MB2bin363	NA	NA	NA	0.123203	NA	NA	NA	NA	NA	0.0241771	116
MB2bin1264	NA	NA	NA	NA	NA	NA	NA	NA	NA	0.00159585	1
MB2bin1240	NA	NA	NA	NA	NA	NA	NA	NA	NA	0.00129311	11
MB2bin1269	NA	NA	NA	0.202131	NA	NA	NA	NA	NA	0.0232631	48
MB2bin1293	NA	NA	NA	0.271133	NA	NA	NA	NA	NA	0.0016954	12
MB2bin1416	NA	NA	NA	NA	NA	NA	NA	NA	NA	0.00100343	2
MB2bin914	NA	NA	NA	0.136786	NA	NA	NA	NA	NA	0.00466053	13
MB2bin980	NA	NA	NA	0.0822908	NA	NA	NA	NA	NA	0.00630684	46
MB2bin1164	NA	NA	NA	NA	NA	NA	NA	NA	NA	0.000901454	8
MB2bin704	NA	NA	NA	0.174688	NA	NA	NA	NA	NA	0.161626	14
MB2bin98	0.0247685	0.00137035	-1.34745	0.174263	0.255529	0.879699	0.8717	0.4	NA	0.960314	799
MB2bin290	0.0182957	0.00164474	-1.60003	0.159629	0.283907	0.941176	1	NA	NA	0.301597	137
MB2bin411	NA	NA	NA	0.0704185	NA	NA	NA	NA	NA	0.056174	36
MB2bin173	0.0216282	0.00141212	-1.52492	0.0795473	0.306779	1	1	NA	NA	0.334175	192
MB2bin155	0.024812	0.000953947	-1.61957	0.0987656	0.253258	1	1	NA	0.128166	0.187281	402
MB2bin81	0.0432032	0.00275259	-1.5707	0.0922378	0.183195	0.938596	1	NA	NA	0.613692	817
MB2bin1187	NA	NA	NA	0.195521	NA	NA	NA	NA	NA	0.0345188	24
MB2bin312	NA	NA	-1.16439	0.0837909	0.721405	0.885714	1	NA	NA	0.295722	263
MB2bin1292	NA	NA	NA	NA	NA	NA	NA	NA	NA	0.015127	4
MB2bin386	NA	NA	NA	0.125778	NA	NA	NA	NA	NA	0.119078	59
MB2bin699	NA	NA	NA	0.117285	NA	NA	NA	NA	NA	0.0378673	8
MB2bin451	NA	NA	NA	0.101063	NA	NA	NA	NA	NA	0.0776786	71
MB2bin240	0.00980343	3.12695e-05	-1.74198	0.129375	0.444814	0.913043	1	0.333333	NA	0.236345	236
MB2bin77	0.0445671	0.00194508	-0.915332	0.0664966	0.219714	0.823077	0.9722	0.333333	NA	0.3255	1016
MB2bin613	NA	NA	NA	0.0991982	NA	NA	NA	NA	NA	0.0127988	11
MB2bin382	NA	NA	NA	0.0628575	NA	NA	NA	NA	NA	0.142742	44
MB2bin748	NA	NA	NA	0.0572582	NA	NA	NA	NA	NA	0.0769227	16
MB2bin967	NA	NA	NA	NA	NA	NA	NA	NA	NA	0.00813743	15
MB2bin198	0.00996091	0.000529115	-1.1494	0.0656448	0.483514	1	1	0.142857	NA	0.15733	192
MB2bin450	NA	NA	NA	0.0783368	NA	NA	NA	NA	NA	0.0939204	46
MB2bin109	0.0219838	0.00168627	-1.77344	0.0760969	0.274653	0.863636	0.9639	0.3	NA	0.325569	921
MB2bin818	NA	NA	NA	0.0884159	NA	NA	NA	NA	NA	0.0274098	12
MB2bin1315	NA	NA	NA	NA	NA	NA	NA	NA	NA	0.0162152	2
MB2bin1002	NA	NA	NA	NA	NA	NA	NA	NA	NA	0.0186686	3
MB2bin880	NA	NA	NA	NA	NA	NA	NA	NA	NA	0.00117659	27
MB2bin617	NA	NA	NA	0.0801515	NA	NA	NA	NA	NA	0.00908039	46
MB2bin1180	NA	NA	NA	0.0930698	NA	NA	NA	NA	NA	0.0041888	23
MB2bin186	0.0138874	0.000990973	-2.26527	0.101589	0.406151	0.954545	1	0.75	NA	0.112595	597
MB2bin217	0.0127571	NA	-0.964194	0.0812715	0.488863	0.870588	0.8724	0.25	NA	0.15164	727
MGS_2dra00265	NA	NA	NA	0.0852785	NA	NA	NA	NA	NA	0.0347499	46
MB2bin808	0.0081666	NA	-1.4711	0.117763	0.454168	0.875	1	NA	NA	0.048003	76
MB2bin513	0.00405405	NA	-1.80463	0.13457	0.596689	0.888889	0.75	NA	NA	0.0615139	81
MB2bin250	0.0337919	0.000844994	-1.21941	0.163694	0.237775	0.771084	0.7601	0.2	NA	0.201841	703
MB2bin931	NA	NA	NA	0.108012	NA	NA	NA	NA	NA	0.0683337	22
MB2bin774	0.00805585	NA	-1.41625	0.109096	0.520093	0.857143	1	NA	NA	0.049367	111
MB2bin317	0.00203908	NA	-1.65659	0.0795248	0.68994	0.727273	0.875	NA	NA	0.255882	204
MB2bin852	NA	NA	NA	0.0873937	NA	NA	NA	NA	NA	0.0240428	61
MB2bin338	0.00882852	NA	-2.05243	0.0710994	0.445761	0.882353	0.9167	NA	0.0833686	0.207446	330
MB2bin1316	NA	NA	NA	0.141045	NA	NA	NA	NA	NA	0.0886015	41
MB2bin842	0.0161142	0.00136166	-0.427783	0.0988489	0.502204	1	1	NA	NA	0.0795886	70
MB2bin809	NA	NA	NA	0.1939	NA	NA	NA	NA	NA	0.0109332	38
MB2bin1005	NA	NA	NA	0.100386	NA	NA	NA	NA	NA	0.265205	16
MB2bin1421	NA	NA	NA	NA	NA	NA	NA	NA	NA	0.00261782	3
MB2bin1342	NA	NA	NA	NA	NA	NA	NA	NA	NA	0.0247104	4
MB2bin30	0.0287046	0.00125913	-1.82427	0.0511353	0.208512	0.871383	0.9703	0.322581	NA	1.02902	2007
MB2bin574	NA	NA	NA	0.062153	NA	NA	NA	NA	NA	0.0236155	23
MB2bin935	NA	NA	NA	0.128473	NA	NA	NA	NA	NA	0.0855144	22
MB2bin340	NA	NA	NA	0.200685	NA	NA	NA	NA	NA	0.0551849	25
MB2bin162	0.0130229	0.000395257	-1.25976	0.166185	0.436444	0.862069	1	0.333333	NA	0.284503	393
MB2bin1041	NA	NA	NA	NA	NA	NA	NA	NA	NA	0.0093003	30
MB2bin1121	NA	NA	NA	0.0983993	NA	NA	NA	NA	NA	0.0255709	9
MB2bin466	NA	NA	NA	0.0688745	NA	NA	NA	NA	NA	0.0811394	58
MB2bin154	0.0137492	0.000478871	-1.82574	0.069882	0.311003	0.817308	0.9403	0	NA	0.291117	837
MB2bin1025	NA	NA	NA	NA	NA	NA	NA	NA	NA	0.0071203	10
MB2bin1368	NA	NA	NA	NA	NA	NA	NA	NA	NA	0.00124495	5
MB2bin51	0.0424448	0.00153942	-1.21873	0.21366	0.201033	0.890052	0.9443	0.333333	0.026655	0.778403	1298
MB2bin330	NA	NA	NA	0.206574	NA	NA	NA	NA	NA	0.0502023	78
MB2bin1151	NA	NA	NA	NA	NA	NA	NA	NA	NA	0.00773137	5
MB2bin387	0.00763674	NA	-1.91319	0.105128	0.340381	1	1	NA	NA	0.0274899	145
MB2bin415	0.0193007	0.00153801	-2.28728	0.11952	0.371037	0.962963	1	NA	NA	0.0610651	395
MB2bin881	NA	NA	NA	0.092991	NA	NA	NA	NA	NA	0.0174624	126
MB2bin1102	NA	NA	NA	0.107787	NA	NA	NA	NA	NA	0.0173871	38
MB2bin956	NA	NA	NA	0.0862519	NA	NA	NA	NA	NA	0.00378768	34
MB2bin345	0.0183539	0.000208333	-2.34466	0.123922	0.270495	0.75	0.9524	NA	NA	0.0161131	319
MB2bin1202	NA	NA	NA	NA	NA	NA	NA	NA	NA	0.000824853	5
MB2bin1182	NA	NA	NA	0.214485	NA	NA	NA	NA	NA	0.00615048	71
MB2bin571	NA	NA	NA	0.0677631	NA	NA	NA	NA	NA	0.00781957	77
MB2bin406	0.00515873	NA	-2.20853	0.04678	0.538985	1	1	NA	NA	0.0115464	233
MB2bin1030	NA	NA	NA	NA	NA	NA	NA	NA	NA	0.000974384	10
MB2bin749	0.0207237	0.000555624	-1.8008	0.106914	0.27254	1	1	NA	NA	0.0367304	56
MB2bin195	0.0240443	0.00130595	-1.96649	0.106143	0.236598	0.944954	1	NA	NA	0.211374	802
MB2bin1031	NA	NA	NA	0.186296	NA	NA	NA	NA	NA	0.0190437	24
MB2bin716	NA	NA	NA	0.129147	NA	NA	NA	NA	NA	0.011412	82
MB2bin712	NA	NA	NA	0.0547857	NA	NA	NA	NA	NA	0.0129044	85
MB2bin446	0.00584795	NA	-1.92875	0.0600662	0.452349	0.888889	1	NA	NA	0.0286652	166
MB2bin153	0.00165922	NA	-1.92062	0.14375	0.483739	0.536232	0.6955	0	NA	0.12518	1146
MB2bin1179	NA	NA	NA	0.239005	NA	NA	NA	NA	NA	0.00944063	35
MB2bin1442	NA	NA	NA	NA	NA	NA	NA	NA	NA	0.000983045	9
MB2bin26	0.0200658	0.0019927	-2.64828	0.15176	0.227668	0.758621	0.9421	0.28	0.0517737	0.496176	2454
MB2bin157	0.0160401	0.000966984	-2.40851	0.0971081	0.275236	0.722222	0.9714	0	NA	0.0868323	953
MB2bin25	0.0125139	0.000841287	-2.61612	0.166253	0.311779	0.817109	0.9677	0.290323	0.0311045	0.688852	2424
MB2bin1230	NA	NA	NA	0.170474	NA	NA	NA	NA	NA	0.0200486	27
MB2bin46	0.0436004	0.00200357	-1.81613	0.20107	0.159304	0.832353	0.8809	0.105263	0.0274694	0.464334	2933
MB2bin43	0.0172932	0.00199446	-2.35477	0.198272	0.271559	0.670025	0.8785	0.0512821	NA	0.532289	3290
MB2bin17	0.0294258	0.00336842	-2.18866	0.211338	0.224224	0.765408	0.8939	0.0238095	0.0352042	1.15254	3698
MB2bin39	0.0350686	0.00287926	-2.51108	0.174266	0.163826	0.823204	0.9372	0.225806	NA	0.52667	2803
MB2bin1042	NA	NA	NA	NA	NA	NA	NA	NA	NA	0.0138057	1
MB2bin1125	NA	NA	NA	0.077597	NA	NA	NA	NA	NA	0.0446149	33
MB2bin1472	NA	NA	NA	NA	NA	NA	NA	NA	NA	0.0171915	4
MB2bin1452	NA	NA	NA	0.208792	NA	NA	NA	NA	NA	0.102653	24
MB2bin1523	NA	NA	NA	NA	NA	NA	NA	NA	NA	0.0117014	2
MB2bin1507	NA	NA	NA	0.259361	NA	NA	NA	NA	NA	0.102993	16
MB2bin1506	NA	NA	NA	NA	NA	NA	NA	NA	NA	0.0411785	3
MB2bin1414	NA	NA	NA	0.217222	NA	NA	NA	NA	NA	0.0476566	6
MB2bin923	NA	NA	NA	0.207248	NA	NA	NA	NA	NA	0.135709	102
MB2bin116	0.012142	0.00104866	-1.44071	0.296935	0.326257	0.962264	1	NA	NA	0.519012	695
MB2bin773	NA	NA	NA	NA	NA	NA	NA	NA	NA	0.0189835	91
MGS_2dra04152	NA	NA	NA	NA	NA	NA	NA	NA	NA	0.00331562	32
MGS_2dra18051	NA	NA	NA	NA	NA	NA	NA	NA	NA	0.00288907	17
MB2bin364	NA	NA	NA	NA	NA	NA	NA	NA	NA	0.377081	197
MB2bin1094	NA	NA	NA	NA	NA	NA	NA	NA	NA	0.00510813	117
MB2bin1509	NA	NA	NA	NA	NA	NA	NA	NA	NA	0.00158047	23
MB2bin523	NA	NA	NA	NA	NA	NA	NA	NA	NA	0.405839	437
MB2bin38	NA	NA	NA	NA	NA	NA	NA	NA	NA	0.325522	2224
MB2bin692	NA	NA	NA	NA	NA	NA	NA	NA	NA	0.00439208	8
MB2bin455	NA	NA	NA	NA	NA	NA	NA	NA	NA	0.20458	1105
MB2bin1123	NA	NA	NA	NA	NA	NA	NA	NA	NA	0.0540434	53
MB2bin637	NA	NA	NA	NA	NA	NA	NA	NA	NA	0.0116692	125
MB2bin279	NA	NA	NA	NA	NA	NA	NA	NA	NA	0.0421597	384
MB2bin626	NA	NA	NA	NA	NA	NA	NA	NA	NA	0.00846876	74
MB2bin1374	NA	NA	NA	NA	NA	NA	NA	NA	NA	0.0143611	24
MB2bin540	NA	NA	NA	NA	NA	NA	NA	NA	NA	0.169701	12
MB2bin1422	NA	NA	NA	NA	NA	NA	NA	NA	NA	0.105986	12
MB2bin1343	NA	NA	NA	NA	NA	NA	NA	NA	NA	0.0100917	11
MB2bin1254	NA	NA	NA	NA	NA	NA	NA	NA	NA	0.0100133	3
MB2bin403	NA	NA	NA	NA	NA	NA	NA	NA	NA	0.0307025	422
MB2bin839	NA	NA	NA	NA	NA	NA	NA	NA	NA	0.0107995	14
MB2bin1307	NA	NA	NA	NA	NA	NA	NA	NA	NA	0.00548926	238
MB2bin275	NA	NA	NA	NA	NA	NA	NA	NA	NA	0.0528272	479
MGS_2dra20159	NA	NA	NA	NA	NA	NA	NA	NA	NA	0.0938013	12
MB2bin785	NA	NA	NA	NA	NA	NA	NA	NA	NA	0.00579945	96
MB2bin1158	NA	NA	NA	NA	NA	NA	NA	NA	NA	0.00302854	10
MB2bin666	NA	NA	NA	NA	NA	NA	NA	NA	NA	0.0989513	28
MB2bin504	NA	NA	NA	NA	NA	NA	NA	NA	NA	0.453844	10
MB2bin1087	NA	NA	NA	NA	NA	NA	NA	NA	NA	0.0542399	7
MB2bin274	NA	NA	NA	NA	NA	NA	NA	NA	NA	0.785128	290
MB2bin497	NA	NA	NA	NA	NA	NA	NA	NA	NA	0.0768543	52
MB2bin1515	NA	NA	NA	NA	NA	NA	NA	NA	NA	0.0283348	71
MB2bin452	NA	NA	NA	NA	NA	NA	NA	NA	NA	0.00896069	240
MGS_2dra00104	NA	NA	NA	NA	NA	NA	NA	NA	NA	0.00397878	49
MB2bin758	NA	NA	NA	NA	NA	NA	NA	NA	NA	0.00456642	28
MB2bin1391	NA	NA	NA	NA	NA	NA	NA	NA	NA	0.430801	3
MB2bin222	NA	NA	NA	NA	NA	NA	NA	NA	NA	0.20123	386
MB2bin892	NA	NA	NA	NA	NA	NA	NA	NA	NA	0.00855569	17
MB2bin1431	NA	NA	NA	NA	NA	NA	NA	NA	NA	0.00180579	11
MGS_2dra00021	NA	NA	NA	NA	NA	NA	NA	NA	NA	0.0848267	104
MB2bin1312	NA	NA	NA	NA	NA	NA	NA	NA	NA	0.00907181	8
MB2bin978	NA	NA	NA	NA	NA	NA	NA	NA	NA	0.00554481	8
MB2bin1276	NA	NA	NA	NA	NA	NA	NA	NA	NA	0.00325438	32
MB2bin598	NA	NA	NA	NA	NA	NA	NA	NA	NA	0.000888556	3
MGS_2dra00125	NA	NA	NA	NA	NA	NA	NA	NA	NA	0.0332291	43
MB2bin918	NA	NA	NA	NA	NA	NA	NA	NA	NA	0.00498757	45
MB2bin737	NA	NA	NA	NA	NA	NA	NA	NA	NA	0.00612113	34
MB2bin417	NA	NA	NA	NA	NA	NA	NA	NA	NA	0.0462959	104
MB2bin815	NA	NA	NA	NA	NA	NA	NA	NA	NA	0.015852	33
MB2bin425	NA	NA	NA	NA	NA	NA	NA	NA	NA	0.0506772	29
MB2bin1152	NA	NA	NA	NA	NA	NA	NA	NA	NA	0.00333173	15
MB2bin768	NA	NA	NA	NA	NA	NA	NA	NA	NA	0.00385756	4
MB2bin1274	NA	NA	NA	NA	NA	NA	NA	NA	NA	0.038978	5
MB2bin1034	NA	NA	NA	NA	NA	NA	NA	NA	NA	0.0223562	25
MB2bin469	NA	NA	NA	NA	NA	NA	NA	NA	NA	0.0086947	46
MGS_2dra02422	NA	NA	NA	NA	NA	NA	NA	NA	NA	0.0157622	283
MB2bin584	NA	NA	NA	NA	NA	NA	NA	NA	NA	0.0133163	69
MB2bin461	NA	NA	NA	NA	NA	NA	NA	NA	NA	0.029552	168
MB2bin1459	NA	NA	NA	NA	NA	NA	NA	NA	NA	0.00234627	5
MB2bin547	NA	NA	NA	NA	NA	NA	NA	NA	NA	0.00872366	78
MGS_2dra00195	NA	NA	NA	NA	NA	NA	NA	NA	NA	0.00303592	11
MB2bin575	NA	NA	NA	NA	NA	NA	NA	NA	NA	0.0276071	1423
MB2bin1023	NA	NA	NA	NA	NA	NA	NA	NA	NA	0.00540759	95
MB2bin841	NA	NA	NA	NA	NA	NA	NA	NA	NA	0.00670087	4
MB2bin318	NA	NA	NA	NA	NA	NA	NA	NA	NA	0.0665416	857
MB2bin1275	NA	NA	NA	NA	NA	NA	NA	NA	NA	0.00099169	3
MB2bin1206	NA	NA	NA	NA	NA	NA	NA	NA	NA	0.170455	21
MGS_2dra05427	NA	NA	NA	NA	NA	NA	NA	NA	NA	0.00556799	22
MB2bin826	NA	NA	NA	NA	NA	NA	NA	NA	NA	0.00123264	10
MGS_2dra01311	NA	NA	NA	NA	NA	NA	NA	NA	NA	0.0238318	210
MB2bin385	NA	NA	NA	NA	NA	NA	NA	NA	NA	0.112984	177
MB2bin798	NA	NA	NA	NA	NA	NA	NA	NA	NA	0.379369	5
MGS_2dra04567	NA	NA	NA	NA	NA	NA	NA	NA	NA	0.00725519	89
MB2bin782	NA	NA	NA	NA	NA	NA	NA	NA	NA	0.00171081	11
MB2bin124	NA	NA	NA	NA	NA	NA	NA	NA	NA	0.365065	1179
MB2bin236	NA	NA	NA	NA	NA	NA	NA	NA	NA	0.0701922	259
MB2bin581	NA	NA	NA	NA	NA	NA	NA	NA	NA	0.0205934	1250
MB2bin1188	NA	NA	NA	NA	NA	NA	NA	NA	NA	0.003022	3
MB2bin206	NA	NA	NA	NA	NA	NA	NA	NA	NA	0.0622519	744
MB2bin1232	NA	NA	NA	NA	NA	NA	NA	NA	NA	0.00540766	13
MB2bin1492	NA	NA	NA	NA	NA	NA	NA	NA	NA	0.0413004	3
MGS_2dra04245	NA	NA	NA	NA	NA	NA	NA	NA	NA	0.00716282	111
MB2bin1447	NA	NA	NA	NA	NA	NA	NA	NA	NA	0.0198953	51
MGS_2dra18787	NA	NA	NA	NA	NA	NA	NA	NA	NA	0.161583	83
MB2bin1456	NA	NA	NA	NA	NA	NA	NA	NA	NA	0.0346291	9
MB2bin993	NA	NA	NA	NA	NA	NA	NA	NA	NA	0.00313639	26
MGS_2dra00240	NA	NA	NA	NA	NA	NA	NA	NA	NA	0.00267874	36
MB2bin634	NA	NA	NA	NA	NA	NA	NA	NA	NA	0.00108979	3
MGS_2dra11957	NA	NA	NA	NA	NA	NA	NA	NA	NA	0.219813	16
MB2bin696	NA	NA	NA	NA	NA	NA	NA	NA	NA	0.0504864	40
MB2bin994	NA	NA	NA	NA	NA	NA	NA	NA	NA	0.00204959	9
MGS_2dra07174	NA	NA	NA	NA	NA	NA	NA	NA	NA	0.0482318	27
MB2bin739	NA	NA	NA	NA	NA	NA	NA	NA	NA	0.00314511	64
MB2bin639	NA	NA	NA	NA	NA	NA	NA	NA	NA	0.0201661	23
MGS_2dra00973	NA	NA	NA	NA	NA	NA	NA	NA	NA	0.0430572	63
MB2bin943	NA	NA	NA	NA	NA	NA	NA	NA	NA	0.0361163	4
MGS_2dra04688	NA	NA	NA	NA	NA	NA	NA	NA	NA	0.344769	1598
MGS_2dra00194	NA	NA	NA	NA	NA	NA	NA	NA	NA	0.0054056	96
MB2bin1280	NA	NA	NA	NA	NA	NA	NA	NA	NA	0.0128446	6
MB2bin913	NA	NA	NA	NA	NA	NA	NA	NA	NA	0.0169814	15
MGS_2dra00193	NA	NA	NA	NA	NA	NA	NA	NA	NA	0.0526479	16
MB2bin1352	NA	NA	NA	NA	NA	NA	NA	NA	NA	0.00352374	8
MB2bin50	NA	NA	NA	NA	NA	NA	NA	NA	NA	0.67502	3150
MB2bin480	NA	NA	NA	NA	NA	NA	NA	NA	NA	0.00380625	16
MB2bin751	NA	NA	NA	NA	NA	NA	NA	NA	NA	0.00681529	44
MB2bin1286	NA	NA	NA	NA	NA	NA	NA	NA	NA	0.0328135	13
MB2bin784	NA	NA	NA	NA	NA	NA	NA	NA	NA	0.00266212	49
MB2bin679	NA	NA	NA	NA	NA	NA	NA	NA	NA	0.041598	19
MGS_2dra04099	NA	NA	NA	NA	NA	NA	NA	NA	NA	0.0303775	138
MB2bin1267	NA	NA	NA	NA	NA	NA	NA	NA	NA	0.00245795	10
MB2bin555	NA	NA	NA	NA	NA	NA	NA	NA	NA	0.00973579	54
MB2bin846	NA	NA	NA	NA	NA	NA	NA	NA	NA	0.00705558	17
MB2bin1088	NA	NA	NA	NA	NA	NA	NA	NA	NA	0.331135	217
MB2bin801	NA	NA	NA	NA	NA	NA	NA	NA	NA	0.0135846	44
MB2bin369	NA	NA	NA	NA	NA	NA	NA	NA	NA	0.0066581	42
MB2bin219	NA	NA	NA	NA	NA	NA	NA	NA	NA	0.08003	351
MB2bin299	NA	NA	NA	NA	NA	NA	NA	NA	NA	0.128152	350
MB2bin1366	NA	NA	NA	NA	NA	NA	NA	NA	NA	0.0058861	1
MB2bin588	NA	NA	NA	NA	NA	NA	NA	NA	NA	0.0133893	460
MB2bin810	NA	NA	NA	NA	NA	NA	NA	NA	NA	0.0068442	4
MB2bin1517	NA	NA	NA	NA	NA	NA	NA	NA	NA	0.00271543	55
MGS_2dra21459	NA	NA	NA	NA	NA	NA	NA	NA	NA	0.00194869	25
MB2bin1137	NA	NA	NA	NA	NA	NA	NA	NA	NA	0.0186738	6
MB2bin356	NA	NA	NA	NA	NA	NA	NA	NA	NA	0.0191983	56
MB2bin282	NA	NA	NA	NA	NA	NA	NA	NA	NA	0.0283075	131
MB2bin1004	NA	NA	NA	NA	NA	NA	NA	NA	NA	0.00179023	11
MB2bin744	NA	NA	NA	NA	NA	NA	NA	NA	NA	0.00544241	131
MB2bin697	NA	NA	NA	NA	NA	NA	NA	NA	NA	0.0229097	36
MB2bin766	NA	NA	NA	NA	NA	NA	NA	NA	NA	0.010029	5
MGS_2dra03951	NA	NA	NA	NA	NA	NA	NA	NA	NA	0.00415229	42
MB2bin128	NA	NA	NA	NA	NA	NA	NA	NA	NA	0.0917602	888
MGS_2dra09719	NA	NA	NA	NA	NA	NA	NA	NA	NA	0.0528466	94
MB2bin1450	NA	NA	NA	NA	NA	NA	NA	NA	NA	0.00269712	34
MB2bin781	NA	NA	NA	NA	NA	NA	NA	NA	NA	0.0385994	527
MB2bin960	NA	NA	NA	NA	NA	NA	NA	NA	NA	0.00499146	90
MB2bin1071	NA	NA	NA	NA	NA	NA	NA	NA	NA	0.000961913	3
MB2bin806	NA	NA	NA	NA	NA	NA	NA	NA	NA	0.00272977	37
MGS_2dra01172	NA	NA	NA	NA	NA	NA	NA	NA	NA	0.0439897	5
MGS_2dra01601	NA	NA	NA	NA	NA	NA	NA	NA	NA	0.00683532	37
MGS_2dra00526	NA	NA	NA	NA	NA	NA	NA	NA	NA	0.0371425	17
MB2bin115	NA	NA	NA	NA	NA	NA	NA	NA	NA	3.09744	840
MB2bin1438	NA	NA	NA	NA	NA	NA	NA	NA	NA	0.00956031	141
MB2bin995	NA	NA	NA	NA	NA	NA	NA	NA	NA	0.0683133	22
MB2bin331	NA	NA	NA	NA	NA	NA	NA	NA	NA	0.0143737	499
MB2bin904	NA	NA	NA	NA	NA	NA	NA	NA	NA	0.00303294	14
MB2bin473	NA	NA	NA	NA	NA	NA	NA	NA	NA	0.0139968	62
MB2bin895	NA	NA	NA	NA	NA	NA	NA	NA	NA	0.0371414	63
MB2bin366	NA	NA	NA	NA	NA	NA	NA	NA	NA	0.41405	195
MB2bin965	NA	NA	NA	NA	NA	NA	NA	NA	NA	0.0112574	5
MB2bin843	NA	NA	NA	NA	NA	NA	NA	NA	NA	0.0069246	43
MGS_2dra00153	NA	NA	NA	NA	NA	NA	NA	NA	NA	0.0156071	368
MB2bin797	NA	NA	NA	NA	NA	NA	NA	NA	NA	0.052497	226
MB2bin1154	NA	NA	NA	NA	NA	NA	NA	NA	NA	0.0060826	13
MB2bin1311	NA	NA	NA	NA	NA	NA	NA	NA	NA	0.0448261	12
MGS_2dra15560	NA	NA	NA	NA	NA	NA	NA	NA	NA	0.0202858	184
MB2bin926	NA	NA	NA	NA	NA	NA	NA	NA	NA	0.00657814	16
MB2bin706	NA	NA	NA	NA	NA	NA	NA	NA	NA	0.00634977	27
MB2bin1156	NA	NA	NA	NA	NA	NA	NA	NA	NA	0.00339867	21
MGS_2dra04459	NA	NA	NA	NA	NA	NA	NA	NA	NA	0.0245598	407
MB2bin1401	NA	NA	NA	NA	NA	NA	NA	NA	NA	0.0625845	36
MGS_2dra04495	NA	NA	NA	NA	NA	NA	NA	NA	NA	0.184848	2060
MGS_2dra00904	NA	NA	NA	NA	NA	NA	NA	NA	NA	0.315965	319
MB2bin988	NA	NA	NA	NA	NA	NA	NA	NA	NA	0.0466744	10
MB2bin969	NA	NA	NA	NA	NA	NA	NA	NA	NA	0.233659	13
MB2bin457	NA	NA	NA	NA	NA	NA	NA	NA	NA	0.00156101	17
MB2bin793	NA	NA	NA	NA	NA	NA	NA	NA	NA	0.00537229	67
MB2bin1207	NA	NA	NA	NA	NA	NA	NA	NA	NA	0.0268777	22
MB2bin713	NA	NA	NA	NA	NA	NA	NA	NA	NA	0.00206341	31
MB2bin949	NA	NA	NA	NA	NA	NA	NA	NA	NA	0.0209179	19
MB2bin1157	NA	NA	NA	NA	NA	NA	NA	NA	NA	0.00329267	23
MB2bin1340	NA	NA	NA	NA	NA	NA	NA	NA	NA	0.0059491	5
MGS_2dra04206	NA	NA	NA	NA	NA	NA	NA	NA	NA	0.0795503	180
MB2bin630	NA	NA	NA	NA	NA	NA	NA	NA	NA	0.00411993	8
MB2bin445	NA	NA	NA	NA	NA	NA	NA	NA	NA	0.135985	110
MGS_2dra08295	NA	NA	NA	NA	NA	NA	NA	NA	NA	0.0199929	317
MGS_2dra02630	NA	NA	NA	NA	NA	NA	NA	NA	NA	0.00113611	3
MGS_2dra11378	NA	NA	NA	NA	NA	NA	NA	NA	NA	0.0185621	55
MB2bin685	NA	NA	NA	NA	NA	NA	NA	NA	NA	0.0165996	138
MGS_2dra03107	NA	NA	NA	NA	NA	NA	NA	NA	NA	0.036717	410
MB2bin1324	NA	NA	NA	NA	NA	NA	NA	NA	NA	0.0266392	12
MB2bin1349	NA	NA	NA	NA	NA	NA	NA	NA	NA	0.00545017	48
MB2bin362	NA	NA	NA	NA	NA	NA	NA	NA	NA	0.282293	75
MB2bin213	NA	NA	NA	NA	NA	NA	NA	NA	NA	0.0376342	318
MB2bin920	NA	NA	NA	NA	NA	NA	NA	NA	NA	0.0461199	71
MB2bin1263	NA	NA	NA	NA	NA	NA	NA	NA	NA	0.00746249	37
MGS_2dra04140	NA	NA	NA	NA	NA	NA	NA	NA	NA	0.0300002	238
MGS_2dra00039	NA	NA	NA	NA	NA	NA	NA	NA	NA	0.0316026	641
MB2bin579	NA	NA	NA	NA	NA	NA	NA	NA	NA	0.763481	461
MB2bin171	NA	NA	NA	NA	NA	NA	NA	NA	NA	0.0918362	796
MB2bin1189	NA	NA	NA	NA	NA	NA	NA	NA	NA	0.00517151	22
MB2bin464	NA	NA	NA	NA	NA	NA	NA	NA	NA	0.247626	72
MGS_2dra01307	NA	NA	NA	NA	NA	NA	NA	NA	NA	0.00114357	10
MB2bin1433	NA	NA	NA	NA	NA	NA	NA	NA	NA	0.0165318	6
MGS_2dra01893	NA	NA	NA	NA	NA	NA	NA	NA	NA	0.0023932	22
MB2bin976	NA	NA	NA	NA	NA	NA	NA	NA	NA	0.00393094	7
MB2bin1384	NA	NA	NA	NA	NA	NA	NA	NA	NA	0.00819156	166
MB2bin532	NA	NA	NA	NA	NA	NA	NA	NA	NA	0.0350929	104
MGS_2dra07364	NA	NA	NA	NA	NA	NA	NA	NA	NA	0.015623	52
MB2bin484	NA	NA	NA	NA	NA	NA	NA	NA	NA	0.050252	212
MGS_2dra13097	NA	NA	NA	NA	NA	NA	NA	NA	NA	0.024115	251
MB2bin722	NA	NA	NA	NA	NA	NA	NA	NA	NA	0.0315747	15
MGS_2dra01800	NA	NA	NA	NA	NA	NA	NA	NA	NA	0.00249442	24
MB2bin777	NA	NA	NA	NA	NA	NA	NA	NA	NA	0.238442	190
MB2bin650	NA	NA	NA	NA	NA	NA	NA	NA	NA	0.00178338	71
MB2bin670	NA	NA	NA	NA	NA	NA	NA	NA	NA	0.0135185	20
MB2bin252	NA	NA	NA	NA	NA	NA	NA	NA	NA	0.0224785	254
MB2bin764	NA	NA	NA	NA	NA	NA	NA	NA	NA	0.00233375	12
MGS_2dra21955	NA	NA	NA	NA	NA	NA	NA	NA	NA	0.147059	199
MB2bin752	NA	NA	NA	NA	NA	NA	NA	NA	NA	0.00310838	54
MB2bin1198	NA	NA	NA	NA	NA	NA	NA	NA	NA	0.012328	42
MB2bin66	NA	NA	NA	NA	NA	NA	NA	NA	NA	0.232174	974
MB2bin1199	NA	NA	NA	NA	NA	NA	NA	NA	NA	0.00278054	4
MB2bin481	NA	NA	NA	NA	NA	NA	NA	NA	NA	0.00407377	49
MGS_2dra01625	NA	NA	NA	NA	NA	NA	NA	NA	NA	0.00460336	11
MB2bin667	NA	NA	NA	NA	NA	NA	NA	NA	NA	0.0322356	223
MB2bin1010	NA	NA	NA	NA	NA	NA	NA	NA	NA	0.00269506	15
MB2bin1491	NA	NA	NA	NA	NA	NA	NA	NA	NA	0.0242679	19
MGS_2dra01034	NA	NA	NA	NA	NA	NA	NA	NA	NA	0.0115909	29
MB2bin166	NA	NA	NA	NA	NA	NA	NA	NA	NA	0.182557	2795
MB2bin869	NA	NA	NA	NA	NA	NA	NA	NA	NA	0.040305	59
MB2bin1190	NA	NA	NA	NA	NA	NA	NA	NA	NA	0.0169543	178
MB2bin535	NA	NA	NA	NA	NA	NA	NA	NA	NA	0.399098	7
MGS_2dra21096	NA	NA	NA	NA	NA	NA	NA	NA	NA	0.0195395	37
MB2bin814	NA	NA	NA	NA	NA	NA	NA	NA	NA	0.0164055	259
MB2bin1466	NA	NA	NA	NA	NA	NA	NA	NA	NA	0.123323	27
MB2bin1089	NA	NA	NA	NA	NA	NA	NA	NA	NA	0.00513307	29
MB2bin871	NA	NA	NA	NA	NA	NA	NA	NA	NA	0.158063	711
MB2bin1213	NA	NA	NA	NA	NA	NA	NA	NA	NA	0.00188007	20
MB2bin1308	NA	NA	NA	NA	NA	NA	NA	NA	NA	0.0486877	21
MB2bin750	NA	NA	NA	NA	NA	NA	NA	NA	NA	0.00564325	48
MGS_2dra01459	NA	NA	NA	NA	NA	NA	NA	NA	NA	0.0115197	282
MB2bin123	NA	NA	NA	NA	NA	NA	NA	NA	NA	0.103607	800
MB2bin1112	NA	NA	NA	NA	NA	NA	NA	NA	NA	0.00229338	14
MGS_2dra19359	NA	NA	NA	NA	NA	NA	NA	NA	NA	0.0206697	63
MB2bin551	NA	NA	NA	NA	NA	NA	NA	NA	NA	0.0374917	106
MGS_2dra03462	NA	NA	NA	NA	NA	NA	NA	NA	NA	0.00166176	4
MB2bin636	NA	NA	NA	NA	NA	NA	NA	NA	NA	0.0932433	38
MGS_2dra07991	NA	NA	NA	NA	NA	NA	NA	NA	NA	0.39477	187
MB2bin972	NA	NA	NA	NA	NA	NA	NA	NA	NA	0.00640951	106
MB2bin1027	NA	NA	NA	NA	NA	NA	NA	NA	NA	0.0109088	29
MGS_2dra01014	NA	NA	NA	NA	NA	NA	NA	NA	NA	0.0076758	4
MGS_2dra04841	NA	NA	NA	NA	NA	NA	NA	NA	NA	0.000995201	6
MB2bin1044	NA	NA	NA	NA	NA	NA	NA	NA	NA	0.0599639	51
MB2bin1474	NA	NA	NA	NA	NA	NA	NA	NA	NA	0.118141	26
MB2bin1465	NA	NA	NA	NA	NA	NA	NA	NA	NA	0.00499375	33
MB2bin974	NA	NA	NA	NA	NA	NA	NA	NA	NA	0.0049879	6
MB2bin1490	NA	NA	NA	NA	NA	NA	NA	NA	NA	0.0130116	82
MB2bin753	NA	NA	NA	NA	NA	NA	NA	NA	NA	0.0471161	13
MB2bin1513	NA	NA	NA	NA	NA	NA	NA	NA	NA	0.00822692	96
MB2bin270	NA	NA	NA	NA	NA	NA	NA	NA	NA	0.0585602	874
MB2bin1109	NA	NA	NA	NA	NA	NA	NA	NA	NA	0.0174285	10
MB2bin1449	NA	NA	NA	NA	NA	NA	NA	NA	NA	0.0254129	32
MB2bin1009	NA	NA	NA	NA	NA	NA	NA	NA	NA	0.00411329	9
MB2bin680	NA	NA	NA	NA	NA	NA	NA	NA	NA	0.00383941	112
MB2bin606	NA	NA	NA	NA	NA	NA	NA	NA	NA	0.0173897	48
MB2bin576	NA	NA	NA	NA	NA	NA	NA	NA	NA	0.0152788	57
MB2bin622	NA	NA	NA	NA	NA	NA	NA	NA	NA	0.00227244	27
MB2bin746	NA	NA	NA	NA	NA	NA	NA	NA	NA	0.843157	9
MB2bin1483	NA	NA	NA	NA	NA	NA	NA	NA	NA	0.068868	5
MB2bin477	NA	NA	NA	NA	NA	NA	NA	NA	NA	0.149385	64
MB2bin619	NA	NA	NA	NA	NA	NA	NA	NA	NA	0.0377268	9
MB2bin553	NA	NA	NA	NA	NA	NA	NA	NA	NA	0.00403173	64
MB2bin1051	NA	NA	NA	NA	NA	NA	NA	NA	NA	0.0166815	10
MGS_2dra17614	NA	NA	NA	NA	NA	NA	NA	NA	NA	0.00908705	45
MB2bin631	NA	NA	NA	NA	NA	NA	NA	NA	NA	0.00930847	26
MB2bin438	NA	NA	NA	NA	NA	NA	NA	NA	NA	1.09511	268
MGS_2dra07796	NA	NA	NA	NA	NA	NA	NA	NA	NA	0.0150661	6
MB2bin215	NA	NA	NA	NA	NA	NA	NA	NA	NA	0.115481	611
MGS_2dra07782	NA	NA	NA	NA	NA	NA	NA	NA	NA	0.00436934	7
MB2bin1398	NA	NA	NA	NA	NA	NA	NA	NA	NA	0.00258105	8
MB2bin221	NA	NA	NA	NA	NA	NA	NA	NA	NA	0.0378267	408
MGS_2dra00067	NA	NA	NA	NA	NA	NA	NA	NA	NA	0.00172819	8
MB2bin133	NA	NA	NA	NA	NA	NA	NA	NA	NA	0.109037	1094
MB2bin1261	NA	NA	NA	NA	NA	NA	NA	NA	NA	0.0100683	31
MB2bin308	NA	NA	NA	NA	NA	NA	NA	NA	NA	0.0917157	89
MB2bin1279	NA	NA	NA	NA	NA	NA	NA	NA	NA	0.266199	4
MB2bin381	NA	NA	NA	NA	NA	NA	NA	NA	NA	0.0171932	262
MB2bin1222	NA	NA	NA	NA	NA	NA	NA	NA	NA	0.00821929	78
MB2bin333	NA	NA	NA	NA	NA	NA	NA	NA	NA	0.155358	218
MB2bin1346	NA	NA	NA	NA	NA	NA	NA	NA	NA	0.0284248	9
MB2bin1054	NA	NA	NA	NA	NA	NA	NA	NA	NA	0.00359964	6
MGS_2dra13724	NA	NA	NA	NA	NA	NA	NA	NA	NA	0.0417389	168
MB2bin971	NA	NA	NA	NA	NA	NA	NA	NA	NA	0.00380085	38
MB2bin507	NA	NA	NA	NA	NA	NA	NA	NA	NA	0.00249928	13
MB2bin1135	NA	NA	NA	NA	NA	NA	NA	NA	NA	0.00136254	7
MB2bin294	NA	NA	NA	NA	NA	NA	NA	NA	NA	0.153222	406
MB2bin1396	NA	NA	NA	NA	NA	NA	NA	NA	NA	0.00256052	21
MGS_2dra07228	NA	NA	NA	NA	NA	NA	NA	NA	NA	0.0283071	51
MB2bin982	NA	NA	NA	NA	NA	NA	NA	NA	NA	0.00870193	26
MGS_2dra00548	NA	NA	NA	NA	NA	NA	NA	NA	NA	0.00846921	38
MB2bin1301	NA	NA	NA	NA	NA	NA	NA	NA	NA	0.00220859	20
MB2bin538	NA	NA	NA	NA	NA	NA	NA	NA	NA	0.0235446	107
MB2bin1048	NA	NA	NA	NA	NA	NA	NA	NA	NA	0.0249071	3
MB2bin1047	NA	NA	NA	NA	NA	NA	NA	NA	NA	0.0138998	20
MGS_2dra03368	NA	NA	NA	NA	NA	NA	NA	NA	NA	0.990122	4
MB2bin391	NA	NA	NA	NA	NA	NA	NA	NA	NA	0.0076206	132
MB2bin545	NA	NA	NA	NA	NA	NA	NA	NA	NA	0.277104	14
MGS_2dra14177	NA	NA	NA	NA	NA	NA	NA	NA	NA	0.304423	571
MB2bin1146	NA	NA	NA	NA	NA	NA	NA	NA	NA	0.0316736	19
MB2bin111	NA	NA	NA	NA	NA	NA	NA	NA	NA	0.125212	1422
MB2bin951	NA	NA	NA	NA	NA	NA	NA	NA	NA	0.00121383	5
MGS_2dra01136	NA	NA	NA	NA	NA	NA	NA	NA	NA	0.00282033	20
MB2bin515	NA	NA	NA	NA	NA	NA	NA	NA	NA	0.0112001	277
MGS_2dra03503	NA	NA	NA	NA	NA	NA	NA	NA	NA	0.00778739	42
MB2bin912	NA	NA	NA	NA	NA	NA	NA	NA	NA	0.0206635	13
MB2bin1469	NA	NA	NA	NA	NA	NA	NA	NA	NA	1.82253	4
MB2bin1160	NA	NA	NA	NA	NA	NA	NA	NA	NA	0.0275609	8
MGS_2dra02793	NA	NA	NA	NA	NA	NA	NA	NA	NA	0.335056	453
MGS_2dra13030	NA	NA	NA	NA	NA	NA	NA	NA	NA	0.451654	195
MB2bin183	NA	NA	NA	NA	NA	NA	NA	NA	NA	0.167559	518
MB2bin137	NA	NA	NA	NA	NA	NA	NA	NA	NA	0.48878	668
MB2bin413	NA	NA	NA	NA	NA	NA	NA	NA	NA	0.0281116	55
MB2bin1325	NA	NA	NA	NA	NA	NA	NA	NA	NA	0.0156625	17
MB2bin710	NA	NA	NA	NA	NA	NA	NA	NA	NA	0.00630984	162
MGS_2dra02583	NA	NA	NA	NA	NA	NA	NA	NA	NA	0.0031802	11
MB2bin1356	NA	NA	NA	NA	NA	NA	NA	NA	NA	0.00446873	31
MB2bin1361	NA	NA	NA	NA	NA	NA	NA	NA	NA	0.039312	105
MGS_2dra04485	NA	NA	NA	NA	NA	NA	NA	NA	NA	0.0141356	160
MB2bin816	NA	NA	NA	NA	NA	NA	NA	NA	NA	0.196507	57
MB2bin1270	NA	NA	NA	NA	NA	NA	NA	NA	NA	0.011256	91
MB2bin991	NA	NA	NA	NA	NA	NA	NA	NA	NA	0.000491488	4
MGS_2dra21684	NA	NA	NA	NA	NA	NA	NA	NA	NA	0.100346	109
MGS_2dra00158	NA	NA	NA	NA	NA	NA	NA	NA	NA	0.0328283	34
MB2bin1197	NA	NA	NA	NA	NA	NA	NA	NA	NA	0.00469726	28
MB2bin421	NA	NA	NA	NA	NA	NA	NA	NA	NA	0.0448459	117
MB2bin410	NA	NA	NA	NA	NA	NA	NA	NA	NA	0.00517182	83
MGS_2dra00418	NA	NA	NA	NA	NA	NA	NA	NA	NA	0.478342	5
MB2bin1367	NA	NA	NA	NA	NA	NA	NA	NA	NA	0.00238138	5
MB2bin1114	NA	NA	NA	NA	NA	NA	NA	NA	NA	0.0162714	16
MB2bin506	NA	NA	NA	NA	NA	NA	NA	NA	NA	0.0117188	23
MB2bin367	NA	NA	NA	NA	NA	NA	NA	NA	NA	0.236712	693
MB2bin486	NA	NA	NA	NA	NA	NA	NA	NA	NA	0.871516	23
MB2bin160	NA	NA	NA	NA	NA	NA	NA	NA	NA	0.412467	223
MB2bin723	NA	NA	NA	NA	NA	NA	NA	NA	NA	0.00238946	29
MGS_2dra22024	NA	NA	NA	NA	NA	NA	NA	NA	NA	0.103729	16
MB2bin181	NA	NA	NA	NA	NA	NA	NA	NA	NA	0.0702639	756
MB2bin1403	NA	NA	NA	NA	NA	NA	NA	NA	NA	0.0155155	4
MB2bin845	NA	NA	NA	NA	NA	NA	NA	NA	NA	0.00210177	13
MGS_2dra13542	NA	NA	NA	NA	NA	NA	NA	NA	NA	0.0900973	1604
MB2bin522	NA	NA	NA	NA	NA	NA	NA	NA	NA	0.00711384	85
MB2bin505	NA	NA	NA	NA	NA	NA	NA	NA	NA	0.00433063	34
MB2bin1015	NA	NA	NA	NA	NA	NA	NA	NA	NA	0.0163865	16
MGS_2dra01568	NA	NA	NA	NA	NA	NA	NA	NA	NA	0.00372272	26
MB2bin1038	NA	NA	NA	NA	NA	NA	NA	NA	NA	0.0507812	48
MGS_2dra01316	NA	NA	NA	NA	NA	NA	NA	NA	NA	0.0334028	65
MB2bin1217	NA	NA	NA	NA	NA	NA	NA	NA	NA	0.0020905	16
MB2bin847	NA	NA	NA	NA	NA	NA	NA	NA	NA	0.0123125	136
MB2bin889	NA	NA	NA	NA	NA	NA	NA	NA	NA	0.00280274	70
MB2bin352	NA	NA	NA	NA	NA	NA	NA	NA	NA	0.0397807	624
MB2bin585	NA	NA	NA	NA	NA	NA	NA	NA	NA	0.0135257	115
MB2bin1434	NA	NA	NA	NA	NA	NA	NA	NA	NA	0.00754193	7
MB2bin644	NA	NA	NA	NA	NA	NA	NA	NA	NA	0.0127812	145
MB2bin441	NA	NA	NA	NA	NA	NA	NA	NA	NA	0.0755402	43
MB2bin698	NA	NA	NA	NA	NA	NA	NA	NA	NA	0.0902674	20
MB2bin605	NA	NA	NA	NA	NA	NA	NA	NA	NA	0.0206822	33
MB2bin1435	NA	NA	NA	NA	NA	NA	NA	NA	NA	0.00152548	12
MB2bin436	NA	NA	NA	NA	NA	NA	NA	NA	NA	0.644464	606
MGS_2dra00887	NA	NA	NA	NA	NA	NA	NA	NA	NA	0.0052543	52
MGS_2dra00092	NA	NA	NA	NA	NA	NA	NA	NA	NA	0.126774	75
MB2bin105	NA	NA	NA	NA	NA	NA	NA	NA	NA	0.101357	1062
MB2bin1320	NA	NA	NA	NA	NA	NA	NA	NA	NA	0.00499669	3
MB2bin375	NA	NA	NA	NA	NA	NA	NA	NA	NA	0.277241	76
MB2bin747	NA	NA	NA	NA	NA	NA	NA	NA	NA	1.39403	4
MGS_2dra21757	NA	NA	NA	NA	NA	NA	NA	NA	NA	0.275105	294
MB2bin1458	NA	NA	NA	NA	NA	NA	NA	NA	NA	0.0156092	22
MB2bin1064	NA	NA	NA	NA	NA	NA	NA	NA	NA	0.00111202	6
MB2bin853	NA	NA	NA	NA	NA	NA	NA	NA	NA	0.119693	4
MB2bin167	NA	NA	NA	NA	NA	NA	NA	NA	NA	0.0519474	254
MGS_2dra01693	NA	NA	NA	NA	NA	NA	NA	NA	NA	0.0022759	23
MB2bin984	NA	NA	NA	NA	NA	NA	NA	NA	NA	0.00227471	6
MB2bin126	NA	NA	NA	NA	NA	NA	NA	NA	NA	0.0976938	1304
MGS_2dra11700	NA	NA	NA	NA	NA	NA	NA	NA	NA	0.144636	57
MB2bin559	NA	NA	NA	NA	NA	NA	NA	NA	NA	0.00176801	16
MGS_2dra05089	NA	NA	NA	NA	NA	NA	NA	NA	NA	0.00122698	11
MB2bin1493	NA	NA	NA	NA	NA	NA	NA	NA	NA	0.00130866	8
MGS_2dra00326	NA	NA	NA	NA	NA	NA	NA	NA	NA	0.00220489	23
MB2bin672	NA	NA	NA	NA	NA	NA	NA	NA	NA	0.00499929	38
MB2bin346	NA	NA	NA	NA	NA	NA	NA	NA	NA	0.0319041	105
MB2bin1448	NA	NA	NA	NA	NA	NA	NA	NA	NA	0.00568347	8
MB2bin1082	NA	NA	NA	NA	NA	NA	NA	NA	NA	0.0190388	4
MB2bin890	NA	NA	NA	NA	NA	NA	NA	NA	NA	0.0484284	99
MB2bin917	NA	NA	NA	NA	NA	NA	NA	NA	NA	0.188878	278
MGS_2dra00269	NA	NA	NA	NA	NA	NA	NA	NA	NA	0.0082138	52
MB2bin885	NA	NA	NA	NA	NA	NA	NA	NA	NA	0.0206436	27
MB2bin76	NA	NA	NA	NA	NA	NA	NA	NA	NA	0.137312	876
MB2bin536	NA	NA	NA	NA	NA	NA	NA	NA	NA	0.243242	1420
MB2bin932	NA	NA	NA	NA	NA	NA	NA	NA	NA	0.00482518	24
MB2bin323	NA	NA	NA	NA	NA	NA	NA	NA	NA	0.0249555	145
MB2bin528	NA	NA	NA	NA	NA	NA	NA	NA	NA	0.064476	642
MB2bin708	NA	NA	NA	NA	NA	NA	NA	NA	NA	0.117583	157
MGS_2dra00452	NA	NA	NA	NA	NA	NA	NA	NA	NA	0.0012716	7
MB2bin1272	NA	NA	NA	NA	NA	NA	NA	NA	NA	0.00240295	54
MB2bin1281	NA	NA	NA	NA	NA	NA	NA	NA	NA	0.0189011	27
MB2bin349	NA	NA	NA	NA	NA	NA	NA	NA	NA	0.0111987	220
MB2bin190	NA	NA	NA	NA	NA	NA	NA	NA	NA	0.0439889	937
MB2bin148	NA	NA	NA	NA	NA	NA	NA	NA	NA	1.35711	513
MGS_2dra00508	NA	NA	NA	NA	NA	NA	NA	NA	NA	0.00699005	24
MGS_2dra00058	NA	NA	NA	NA	NA	NA	NA	NA	NA	0.0524091	47
MB2bin305	NA	NA	NA	NA	NA	NA	NA	NA	NA	0.0100161	92
MB2bin762	NA	NA	NA	NA	NA	NA	NA	NA	NA	0.0367074	98
MGS_2dra06464	NA	NA	NA	NA	NA	NA	NA	NA	NA	0.00147991	3
MB2bin837	NA	NA	NA	NA	NA	NA	NA	NA	NA	0.00188367	13
MGS_2dra02777	NA	NA	NA	NA	NA	NA	NA	NA	NA	0.0165562	56
MB2bin253	NA	NA	NA	NA	NA	NA	NA	NA	NA	0.0376818	444
MGS_2dra00416	NA	NA	NA	NA	NA	NA	NA	NA	NA	0.0198879	69
MB2bin883	NA	NA	NA	NA	NA	NA	NA	NA	NA	0.0013203	4
MB2bin1020	NA	NA	NA	NA	NA	NA	NA	NA	NA	0.00232152	11
MGS_2dra00140	NA	NA	NA	NA	NA	NA	NA	NA	NA	0.00774822	106
MB2bin633	NA	NA	NA	NA	NA	NA	NA	NA	NA	0.0424115	33
MB2bin509	NA	NA	NA	NA	NA	NA	NA	NA	NA	0.0433483	35
MGS_2dra00260	NA	NA	NA	NA	NA	NA	NA	NA	NA	0.0706772	11
MB2bin879	NA	NA	NA	NA	NA	NA	NA	NA	NA	0.00202267	3
MB2bin1395	NA	NA	NA	NA	NA	NA	NA	NA	NA	0.0177258	5
MGS_2dra06232	NA	NA	NA	NA	NA	NA	NA	NA	NA	0.0011816	11
MB2bin593	NA	NA	NA	NA	NA	NA	NA	NA	NA	0.0257428	28
MB2bin1477	NA	NA	NA	NA	NA	NA	NA	NA	NA	0.0488157	57
MB2bin1291	NA	NA	NA	NA	NA	NA	NA	NA	NA	0.00377769	12
MB2bin940	NA	NA	NA	NA	NA	NA	NA	NA	NA	0.0104738	16
MB2bin519	NA	NA	NA	NA	NA	NA	NA	NA	NA	0.0715099	106
MB2bin534	NA	NA	NA	NA	NA	NA	NA	NA	NA	0.010297	54
MB2bin1050	NA	NA	NA	NA	NA	NA	NA	NA	NA	0.0520902	40
MGS_2dra07112	NA	NA	NA	NA	NA	NA	NA	NA	NA	0.00637396	30
MB2bin541	NA	NA	NA	NA	NA	NA	NA	NA	NA	0.0111094	15
MB2bin1148	NA	NA	NA	NA	NA	NA	NA	NA	NA	0.0389641	231
MB2bin1339	NA	NA	NA	NA	NA	NA	NA	NA	NA	0.0969489	86
MB2bin1500	NA	NA	NA	NA	NA	NA	NA	NA	NA	0.00306056	6
MGS_2dra02226	NA	NA	NA	NA	NA	NA	NA	NA	NA	0.00401794	17
MB2bin563	NA	NA	NA	NA	NA	NA	NA	NA	NA	0.000616869	3
MB2bin1283	NA	NA	NA	NA	NA	NA	NA	NA	NA	0.00298227	35
MB2bin1300	NA	NA	NA	NA	NA	NA	NA	NA	NA	0.0349991	10
MGS_2dra08497	NA	NA	NA	NA	NA	NA	NA	NA	NA	0.0228788	47
MB2bin329	NA	NA	NA	NA	NA	NA	NA	NA	NA	0.0141694	507
MB2bin790	NA	NA	NA	NA	NA	NA	NA	NA	NA	0.0148983	258
MB2bin492	NA	NA	NA	NA	NA	NA	NA	NA	NA	0.0629878	72
MB2bin1241	NA	NA	NA	NA	NA	NA	NA	NA	NA	0.00197833	24
MB2bin1484	NA	NA	NA	NA	NA	NA	NA	NA	NA	0.00772771	8
MGS_2dra01502	NA	NA	NA	NA	NA	NA	NA	NA	NA	0.013936	15
MB2bin322	NA	NA	NA	NA	NA	NA	NA	NA	NA	0.0135603	86
MGS_2dra00739	NA	NA	NA	NA	NA	NA	NA	NA	NA	0.00221439	21
MB2bin999	NA	NA	NA	NA	NA	NA	NA	NA	NA	0.00116279	5
MB2bin170	NA	NA	NA	NA	NA	NA	NA	NA	NA	0.101378	300
MB2bin101	NA	NA	NA	NA	NA	NA	NA	NA	NA	0.188287	397
MB2bin580	NA	NA	NA	NA	NA	NA	NA	NA	NA	0.0228808	243
MB2bin1328	NA	NA	NA	NA	NA	NA	NA	NA	NA	0.00502471	6
MGS_2dra00362	NA	NA	NA	NA	NA	NA	NA	NA	NA	0.00256125	14
MGS_2dra02313	NA	NA	NA	NA	NA	NA	NA	NA	NA	0.0829724	4
MB2bin180	NA	NA	NA	NA	NA	NA	NA	NA	NA	0.383292	495
MB2bin395	NA	NA	NA	NA	NA	NA	NA	NA	NA	0.00569796	115
MB2bin544	NA	NA	NA	NA	NA	NA	NA	NA	NA	0.0293606	30
MB2bin1369	NA	NA	NA	NA	NA	NA	NA	NA	NA	0.0180391	5
MGS_2dra00148	NA	NA	NA	NA	NA	NA	NA	NA	NA	0.00217495	9
MB2bin1390	NA	NA	NA	NA	NA	NA	NA	NA	NA	0.0431281	18
MB2bin1080	NA	NA	NA	NA	NA	NA	NA	NA	NA	0.0239394	13
MB2bin1126	NA	NA	NA	NA	NA	NA	NA	NA	NA	0.00696468	2
MB2bin658	NA	NA	NA	NA	NA	NA	NA	NA	NA	0.00427417	5
MB2bin271	NA	NA	NA	NA	NA	NA	NA	NA	NA	0.0654557	202
MB2bin623	NA	NA	NA	NA	NA	NA	NA	NA	NA	0.0102481	252
MB2bin792	NA	NA	NA	NA	NA	NA	NA	NA	NA	0.00851543	3
MB2bin962	NA	NA	NA	NA	NA	NA	NA	NA	NA	0.0774328	555
MGS_2dra09162	NA	NA	NA	NA	NA	NA	NA	NA	NA	0.00511919	76
MGS_2dra08062	NA	NA	NA	NA	NA	NA	NA	NA	NA	0.00962438	100
MB2bin1470	NA	NA	NA	NA	NA	NA	NA	NA	NA	0.0254512	7
MB2bin1476	NA	NA	NA	NA	NA	NA	NA	NA	NA	0.00385806	6
MB2bin125	NA	NA	NA	NA	NA	NA	NA	NA	NA	0.167379	1172
MGS_2dra00123	NA	NA	NA	NA	NA	NA	NA	NA	NA	0.0823836	4
MGS_2dra00157	NA	NA	NA	NA	NA	NA	NA	NA	NA	0.111643	1335
MB2bin812	NA	NA	NA	NA	NA	NA	NA	NA	NA	0.0244147	34
MB2bin1285	NA	NA	NA	NA	NA	NA	NA	NA	NA	0.00173847	2
MB2bin1404	NA	NA	NA	NA	NA	NA	NA	NA	NA	0.00288405	17
MB2bin1499	NA	NA	NA	NA	NA	NA	NA	NA	NA	0.00254961	9
MGS_2dra03900	NA	NA	NA	NA	NA	NA	NA	NA	NA	0.147165	395
MB2bin578	NA	NA	NA	NA	NA	NA	NA	NA	NA	0.149888	38
MB2bin927	NA	NA	NA	NA	NA	NA	NA	NA	NA	0.0135926	32
MB2bin1330	NA	NA	NA	NA	NA	NA	NA	NA	NA	0.0219481	15
MGS_2dra03596	NA	NA	NA	NA	NA	NA	NA	NA	NA	0.443242	4
MB2bin573	NA	NA	NA	NA	NA	NA	NA	NA	NA	0.0567047	84
MB2bin858	NA	NA	NA	NA	NA	NA	NA	NA	NA	0.0131372	3
MB2bin1440	NA	NA	NA	NA	NA	NA	NA	NA	NA	0.00314624	36
MB2bin1219	NA	NA	NA	NA	NA	NA	NA	NA	NA	0.893264	4
MB2bin1249	NA	NA	NA	NA	NA	NA	NA	NA	NA	0.00246382	1
MB2bin1218	NA	NA	NA	NA	NA	NA	NA	NA	NA	0.0215737	11
MB2bin952	NA	NA	NA	NA	NA	NA	NA	NA	NA	0.00653067	46
MGS_2dra00556	NA	NA	NA	NA	NA	NA	NA	NA	NA	0.182688	4
MB2bin1329	NA	NA	NA	NA	NA	NA	NA	NA	NA	0.000338892	1
MB2bin339	NA	NA	NA	NA	NA	NA	NA	NA	NA	0.2983	735
MB2bin795	NA	NA	NA	NA	NA	NA	NA	NA	NA	0.0054502	23
MB2bin849	NA	NA	NA	NA	NA	NA	NA	NA	NA	0.640043	13
MGS_2dra13345	NA	NA	NA	NA	NA	NA	NA	NA	NA	0.0115555	15
MB2bin1498	NA	NA	NA	NA	NA	NA	NA	NA	NA	0.00180533	4
MB2bin1163	NA	NA	NA	NA	NA	NA	NA	NA	NA	0.00519532	28
MB2bin396	NA	NA	NA	NA	NA	NA	NA	NA	NA	0.0182431	210
MGS_2dra02516	NA	NA	NA	NA	NA	NA	NA	NA	NA	0.00117589	3
MGS_2dra04745	NA	NA	NA	NA	NA	NA	NA	NA	NA	0.00124313	14
MB2bin1138	NA	NA	NA	NA	NA	NA	NA	NA	NA	0.0331768	167
MB2bin643	NA	NA	NA	NA	NA	NA	NA	NA	NA	0.0293979	142
MGS_2dra06904	NA	NA	NA	NA	NA	NA	NA	NA	NA	0.00871885	27
MB2bin458	NA	NA	NA	NA	NA	NA	NA	NA	NA	0.0893069	326
MB2bin690	NA	NA	NA	NA	NA	NA	NA	NA	NA	0.264728	24
MGS_2dra09040	NA	NA	NA	NA	NA	NA	NA	NA	NA	0.0512002	233
MB2bin1407	NA	NA	NA	NA	NA	NA	NA	NA	NA	0.0236692	6
MGS_2dra03101	NA	NA	NA	NA	NA	NA	NA	NA	NA	0.0568413	889
MB2bin824	NA	NA	NA	NA	NA	NA	NA	NA	NA	0.00256006	3
MB2bin727	NA	NA	NA	NA	NA	NA	NA	NA	NA	0.234611	39
MB2bin1061	NA	NA	NA	NA	NA	NA	NA	NA	NA	0.00539271	56
MB2bin478	NA	NA	NA	NA	NA	NA	NA	NA	NA	0.00595938	82
MGS_2dra07799	NA	NA	NA	NA	NA	NA	NA	NA	NA	0.0487338	5
MB2bin1092	NA	NA	NA	NA	NA	NA	NA	NA	NA	0.00682292	6
MGS_2dra00691	NA	NA	NA	NA	NA	NA	NA	NA	NA	0.00821615	41
MGS_2dra00403	NA	NA	NA	NA	NA	NA	NA	NA	NA	0.00371827	59
MGS_2dra00166	NA	NA	NA	NA	NA	NA	NA	NA	NA	0.00122933	12
MGS_2dra00817	NA	NA	NA	NA	NA	NA	NA	NA	NA	0.0841155	3
MB2bin120	NA	NA	NA	NA	NA	NA	NA	NA	NA	0.0883273	514
MB2bin1236	NA	NA	NA	NA	NA	NA	NA	NA	NA	0.00104534	3
MGS_2dra00024	NA	NA	NA	NA	NA	NA	NA	NA	NA	0.0075381	51
MGS_2dra00211	NA	NA	NA	NA	NA	NA	NA	NA	NA	0.00625158	26
MB2bin733	NA	NA	NA	NA	NA	NA	NA	NA	NA	0.00588541	3
MGS_2dra00385	NA	NA	NA	NA	NA	NA	NA	NA	NA	0.00556565	4
MGS_2dra01727	NA	NA	NA	NA	NA	NA	NA	NA	NA	0.00198556	14
MGS_2dra20800	NA	NA	NA	NA	NA	NA	NA	NA	NA	0.00937596	34
MGS_2dra00219	NA	NA	NA	NA	NA	NA	NA	NA	NA	0.00123632	4
MB2bin910	NA	NA	NA	NA	NA	NA	NA	NA	NA	0.000754906	1
MB2bin468	NA	NA	NA	NA	NA	NA	NA	NA	NA	0.00128056	4
MB2bin1444	NA	NA	NA	NA	NA	NA	NA	NA	NA	0.00624671	4
MB2bin1430	NA	NA	NA	NA	NA	NA	NA	NA	NA	0.00198784	3
MGS_2dra01450	NA	NA	NA	NA	NA	NA	NA	NA	NA	0.0817782	4
MB2bin1373	NA	NA	NA	NA	NA	NA	NA	NA	NA	0.000473533	1
MGS_2dra00184	NA	NA	NA	NA	NA	NA	NA	NA	NA	0.00158495	4
MGS_2dra11574	NA	NA	NA	NA	NA	NA	NA	NA	NA	0.071607	551
MB2bin1250	NA	NA	NA	NA	NA	NA	NA	NA	NA	0.00171798	3
MGS_2dra04280	NA	NA	NA	NA	NA	NA	NA	NA	NA	0.000661514	4
MGS_2dra00510	NA	NA	NA	NA	NA	NA	NA	NA	NA	0.0547128	4
MGS_2dra00972	NA	NA	NA	NA	NA	NA	NA	NA	NA	0.000870696	2
MGS_2dra00798	NA	NA	NA	NA	NA	NA	NA	NA	NA	0.00986019	86
MB2bin1284	NA	NA	NA	NA	NA	NA	NA	NA	NA	0.000237231	0
MGS_2dra00976	NA	NA	NA	NA	NA	NA	NA	NA	NA	0.0035231	1
MGS_2dra07063	NA	NA	NA	NA	NA	NA	NA	NA	NA	0.0246581	4
